# Supplementary material for: Identification and comparative analysis of drought-associated microRNAs in two cowpea genotypes
Source: BMC Plant Biol. 2011 Sep 17;11:127. doi: 10.1186/1471-2229-11-127 (PMC3182138; doi:10.1186/1471-2229-11-127)
Supplement: Additional file 1 — MiRNAs that were identified in cowpea. Detailed information of the predicted cowpea miRNAs and their targets. [file 1471-2229-11-127-S1.XLS]

## Sheet: Sheet1
MiRNAs that were identified in cowpea
					Normalized Expression Level (TPTM)*
miRNA ID	Family	Matches in miRBase (release 16)	Precursor	Mature miRNA	503-C	503-D	CB46-C	CB46-D	Target ID	Score	miRNA-target alignment**	Target annotation based on the best hit in the UniRef database	Target annotation based on the best hit in Arabidopsis
Est18620_436_120	miR1507	gma-miR1507a|gso-miR1507b|gso-miR1507a	CGUAGUAUUUGGCAGAGGUGUAUGGAGUGAGAGAAGGGAAAAACGCCUUUGCCGAUCUCAUCGGUUCUUUUUUUCCUCUCUCAUUCCAUACAUCGUCUGACGAACGUAGCGUUGAUCGGU	UCUCAUUCCAUACAUCGUCUGA	36741.8	70867.7	50032.6	73532
Vun262455_88_140	miR1515	gma-miR1515	GCAACCCAUUAAAUUCUCAUCAUUUUGCGUGCAAUGAUCUGAAUCGUUGUUGUUGCUUCACCAUUAUUAAUUUUAAUUUGCGGAAUACGUUUCCGAUCAUUCAUGCAAAAUGAUGCAAAUUUGUGGGUUUAUUUUACAGG	UCAUUUUGCGUGCAAUGAUCUG	488.7	1365.8	1415.4	2699.6
Est11564_136_100	miR156	ptc-miR156h|rco-miR156f|mtr-miR156f|rco-miR156g|ptc-miR156j|ptc-miR156g|sly-miR156a|ath-miR157b|sly-miR156b|ptc-miR156i|sly-miR156c|mtr-miR156h|ath-miR157a|aly-miR157c|aly-miR157b|bna-miR156b|ath-miR157c|bra-miR157a|vvi-miR156i|bna-miR156c|ahy-miR156b-5p|aly-miR157a|gma-miR156d|mtr-miR156e|gra-miR157a|vvi-miR156f|vvi-miR156g|rco-miR156h|bol-miR157a|gra-miR157b|gma-miR156c|gma-miR156e	GGAGGUGUUGGUGAUGCUGUUGACAGAAGAUAGAGAGCACAGAUGAUGAAAUGCAUGAAAGGAAAUUGCAUCUCGCUCCUUUGUGCUCUCUAUUCUUCUG	UUGACAGAAGAUAGAGAGCAC	264.4	1302.3	1240.7	2852.4	MOPCW85TF|UCRVU07_CCNP7051_b1|UCRVU08_CCNS740_b1	0	|||||||||||||||||||||;|||||||||||||||||||||;|||||||||||||||||||||	FF544134 1 of 4 Y 823 1e-49 UniRef90_A7QP31 Chromosome chr1 scaffold_136, whole genome shotgun sequence n=1 Tax=Vitis vinifera RepID=A7QP31_VITVI|FG870987 2 of 4 Y 606 1e-10 UniRef90_A5BHV4 Putative uncharacterized protein n=1 Tax=Vitis vinifera RepID=A5BHV4_VITVI|FC459723 3 of 4 Y 564 8e-07 UniRef90_A5BHV4 Putative uncharacterized protein n=1 Tax=Vitis vinifera RepID=A5BHV4_VITVI	squamosa promoter-binding protein, putative chr5:20582555-20583791 REVERSE| XBAT32; protein binding / zinc ion binding chr5:23394789-23397145 REVERSE| PHD finger family protein chr3:4952185-4953306 REVERSE
Vun278643_243_120	miR156	gma-miR156f|far-miR156b|ahy-miR156c	AGAUACAUGAUCUCUCAUGUUGACAGAAGAGAGAGAGCACAACCCGAGAAUGGUUAAAGGAGUGUUUGGCUUUGUUGGGAGUGUGCUCUCUCUUCCUCUGUCAUCAUCACAUUCACAUGA	UUGACAGAAGAGAGAGAGCAC	77.2	210.6	151.3	677.6	UCRVU04_CCNI7462_b1	0	|||||||||||||||||||||	FG823042 1 of 1 N 641 5e-23 UniRef90_A2Q4T4 SBP n=1 Tax=Medicago truncatula RepID=A2Q4T4_MEDTR	SPL9 (SQUAMOSA PROMOTER BINDING PROTEIN-LIKE 9); transcription factor chr2:17587601-17589451 FORWARD
Vun90322_262_100	miR156	tae-miR156|bna-miR156a|rco-miR156a|hvu-miR156|rco-miR156d|rco-miR156c|rco-miR156b|ath-miR156a|ptc-miR156f|ptc-miR156a|ppt-miR156a|aly-miR156e|sbi-miR156b|ath-miR156f|zma-miR156h|ptc-miR156e|zma-miR156l|zma-miR156e|ptc-miR156b|sbi-miR156a|ptc-miR156c|osa-miR156a|ctr-miR156|ath-miR156b|zma-miR156f|zma-miR156i|mtr-miR156c|zma-miR156d|zma-miR156g|ghr-miR156b|csi-miR156|ath-miR156c|zma-miR156b|ath-miR…	UCAAAGGGUAAAGAGGAGGUGACAGAAGAGAGUGAGCACACAUGGUGUUUCUUGCAGAUAACAUGCUUGAAGCUAUGCGUGCUUACUCUCUAUCUGUCAC	UGACAGAAGAGAGUGAGCAC	1030.9	3664.7	455.3	2648.7	UCRVU04_CCNI7462_b1|UCRVU08_CCNS5095_b1	1	|||||||||||||-||||||;|||||||||||||-||||||	FG823042 1 of 1 N 641 5e-23 UniRef90_A2Q4T4 SBP n=1 Tax=Medicago truncatula RepID=A2Q4T4_MEDTR|FG907343 1 of 2 Y 611 8e-19 UniRef90_A5BME3 Putative uncharacterized protein (Chromosome chr17 scaffold_16, whole genome shotgun sequence) n=1 Tax=Vitis vinifera RepID=A5BME3_VITVI	SPL9 (SQUAMOSA PROMOTER BINDING PROTEIN-LIKE 9); transcription factor chr2:17587601-17589451 FORWARD| squamosa promoter-binding protein, putative chr5:20582555-20583791 REVERSE
Vun90828_269_120	miR156	tae-miR156|bna-miR156a|rco-miR156a|hvu-miR156|rco-miR156d|rco-miR156c|rco-miR156b|ath-miR156a|ptc-miR156f|ptc-miR156a|ppt-miR156a|aly-miR156e|sbi-miR156b|ath-miR156f|zma-miR156h|ptc-miR156e|zma-miR156l|zma-miR156e|ptc-miR156b|sbi-miR156a|ptc-miR156c|osa-miR156a|ctr-miR156|ath-miR156b|zma-miR156f|zma-miR156i|mtr-miR156c|zma-miR156d|zma-miR156g|ghr-miR156b|csi-miR156|ath-miR156c|zma-miR156b|ath-miR…	GAUUAGGGUAAAAGGGAGGUGACAGAAGAGAGUGAGCACACAUGGUACUUUCUUGGAUGAUAAGGUUUCAUGCUUGAAGCUAUGUGUGCUUACUCUCUAUCUGUCACCCCAUCUUCAUCU	UGACAGAAGAGAGUGAGCAC	1030.9	3664.7	455.3	2648.7	UCRVU04_CCNI7462_b1|UCRVU08_CCNS5095_b1	1	|||||||||||||-||||||;|||||||||||||-||||||	FG823042 1 of 1 N 641 5e-23 UniRef90_A2Q4T4 SBP n=1 Tax=Medicago truncatula RepID=A2Q4T4_MEDTR|FG907343 1 of 2 Y 611 8e-19 UniRef90_A5BME3 Putative uncharacterized protein (Chromosome chr17 scaffold_16, whole genome shotgun sequence) n=1 Tax=Vitis vinifera RepID=A5BME3_VITVI	SPL9 (SQUAMOSA PROMOTER BINDING PROTEIN-LIKE 9); transcription factor chr2:17587601-17589451 FORWARD| squamosa promoter-binding protein, putative chr5:20582555-20583791 REVERSE
Wgs150923_390_160	miR156	ptc-miR156h|rco-miR156f|mtr-miR156f|rco-miR156g|ptc-miR156j|ptc-miR156g|sly-miR156a|ath-miR157b|sly-miR156b|ptc-miR156i|sly-miR156c|mtr-miR156h|ath-miR157a|aly-miR157c|aly-miR157b|bna-miR156b|ath-miR157c|bra-miR157a|vvi-miR156i|bna-miR156c|ahy-miR156b-5p|aly-miR157a|gma-miR156d|mtr-miR156e|gra-miR157a|vvi-miR156f|vvi-miR156g|rco-miR156h|bol-miR157a|gra-miR157b|gma-miR156c|gma-miR156e	GCACUAGUUUUCUAAGGUUGUUGACAGAAGAUAGAGAGCACUGAUGAUGAUAUGCAUGUUACUAUAUAUAUAUAUAUAGAGAGAGAGAGAGCAGAAAAUGAUGAUGAAUUGUGCAUUUCACUCCUUUGUGCUCUCUAUACUUCUGUCAUCACCUUCGGCC	UUGACAGAAGAUAGAGAGCAC	264.4	1302.3	1240.7	2852.4	MOPCW85TF|UCRVU07_CCNP7051_b1|UCRVU08_CCNS740_b1	0	|||||||||||||||||||||;|||||||||||||||||||||;|||||||||||||||||||||	FF544134 1 of 4 Y 823 1e-49 UniRef90_A7QP31 Chromosome chr1 scaffold_136, whole genome shotgun sequence n=1 Tax=Vitis vinifera RepID=A7QP31_VITVI|FG870987 2 of 4 Y 606 1e-10 UniRef90_A5BHV4 Putative uncharacterized protein n=1 Tax=Vitis vinifera RepID=A5BHV4_VITVI|FC459723 3 of 4 Y 564 8e-07 UniRef90_A5BHV4 Putative uncharacterized protein n=1 Tax=Vitis vinifera RepID=A5BHV4_VITVI	squamosa promoter-binding protein, putative chr5:20582555-20583791 REVERSE| XBAT32; protein binding / zinc ion binding chr5:23394789-23397145 REVERSE| PHD finger family protein chr3:4952185-4953306 REVERSE
Wgs36839_122_120	miR156	ptc-miR156h|rco-miR156f|mtr-miR156f|rco-miR156g|ptc-miR156j|ptc-miR156g|sly-miR156a|ath-miR157b|sly-miR156b|ptc-miR156i|sly-miR156c|mtr-miR156h|ath-miR157a|aly-miR157c|aly-miR157b|bna-miR156b|ath-miR157c|bra-miR157a|vvi-miR156i|bna-miR156c|ahy-miR156b-5p|aly-miR157a|gma-miR156d|mtr-miR156e|gra-miR157a|vvi-miR156f|vvi-miR156g|rco-miR156h|bol-miR157a|gra-miR157b|gma-miR156c|gma-miR156e	GGAAGUAGUUGAUAAGGUUGUUGACAGAAGAUAGAGAGCACAGAAGAUGAUAUGCAGAAACAUAUGGAACAACAAAAGCAAUUGCGUCUCACUCCUUUGUGCUCUCUAGGCUUCUGUCAU	UUGACAGAAGAUAGAGAGCAC	264.4	1302.3	1240.7	2852.4	MOPCW85TF|UCRVU07_CCNP7051_b1|UCRVU08_CCNS740_b1	0	|||||||||||||||||||||;|||||||||||||||||||||;|||||||||||||||||||||	FF544134 1 of 4 Y 823 1e-49 UniRef90_A7QP31 Chromosome chr1 scaffold_136, whole genome shotgun sequence n=1 Tax=Vitis vinifera RepID=A7QP31_VITVI|FG870987 2 of 4 Y 606 1e-10 UniRef90_A5BHV4 Putative uncharacterized protein n=1 Tax=Vitis vinifera RepID=A5BHV4_VITVI|FC459723 3 of 4 Y 564 8e-07 UniRef90_A5BHV4 Putative uncharacterized protein n=1 Tax=Vitis vinifera RepID=A5BHV4_VITVI	squamosa promoter-binding protein, putative chr5:20582555-20583791 REVERSE| XBAT32; protein binding / zinc ion binding chr5:23394789-23397145 REVERSE| PHD finger family protein chr3:4952185-4953306 REVERSE
Wgs66872_305_100	miR156	ptc-miR156h|rco-miR156f|mtr-miR156f|rco-miR156g|ptc-miR156j|ptc-miR156g|sly-miR156a|ath-miR157b|sly-miR156b|ptc-miR156i|sly-miR156c|mtr-miR156h|ath-miR157a|aly-miR157c|aly-miR157b|bna-miR156b|ath-miR157c|bra-miR157a|vvi-miR156i|bna-miR156c|ahy-miR156b-5p|aly-miR157a|gma-miR156d|mtr-miR156e|gra-miR157a|vvi-miR156f|vvi-miR156g|rco-miR156h|bol-miR157a|gra-miR157b|gma-miR156c|gma-miR156e	GGACAUGUUGAAGAGUUUAUUGACAGAAGAUAGAGAGCACAGCUGAACAUACCCAAAAGGUUUUGUGUGUGUGCAGUUUUGUGCUCUCUGAUCUUCUGCC	UUGACAGAAGAUAGAGAGCAC	264.4	1302.3	1240.7	2852.4	MOPCW85TF|UCRVU07_CCNP7051_b1|UCRVU08_CCNS740_b1	0	|||||||||||||||||||||;|||||||||||||||||||||;|||||||||||||||||||||	FF544134 1 of 4 Y 823 1e-49 UniRef90_A7QP31 Chromosome chr1 scaffold_136, whole genome shotgun sequence n=1 Tax=Vitis vinifera RepID=A7QP31_VITVI|FG870987 2 of 4 Y 606 1e-10 UniRef90_A5BHV4 Putative uncharacterized protein n=1 Tax=Vitis vinifera RepID=A5BHV4_VITVI|FC459723 3 of 4 Y 564 8e-07 UniRef90_A5BHV4 Putative uncharacterized protein n=1 Tax=Vitis vinifera RepID=A5BHV4_VITVI	squamosa promoter-binding protein, putative chr5:20582555-20583791 REVERSE| XBAT32; protein binding / zinc ion binding chr5:23394789-23397145 REVERSE| PHD finger family protein chr3:4952185-4953306 REVERSE
Wgs76823_264_120	miR156	tae-miR156|bna-miR156a|rco-miR156a|hvu-miR156|rco-miR156d|rco-miR156c|rco-miR156b|ath-miR156a|ptc-miR156f|ptc-miR156a|ppt-miR156a|aly-miR156e|sbi-miR156b|ath-miR156f|zma-miR156h|ptc-miR156e|aly-miR156g|zma-miR156e|ptc-miR156b|sbi-miR156a|ptc-miR156c|osa-miR156a|ctr-miR156|ath-miR156b|zma-miR156f|zma-miR156i|mtr-miR156c|zma-miR156d|zma-miR156g|ghr-miR156b|csi-miR156|ath-miR156c|zma-miR156b|ath-miR…	CGAGGUUUGUUCAUGGAGGCGACAGAAGAGAGUGAGCACAUCACUCUUUCCUAGCAUGCACCUUAGUUUCGUGCUAAAAGCUGUGUGCUUACUCUCUAUCUGUCACCACUUUCUUUAACU	GACAGAAGAGAGUGAGCAC	3	11.5	0	1.5	UCRVU04_CCNI7462_b1|UCRVU08_CCNS5095_b1	2	||||||||||||-||||||;||||||||||||-||||||	FG823042 1 of 1 N 641 5e-23 UniRef90_A2Q4T4 SBP n=1 Tax=Medicago truncatula RepID=A2Q4T4_MEDTR|FG907343 1 of 2 Y 611 8e-19 UniRef90_A5BME3 Putative uncharacterized protein (Chromosome chr17 scaffold_16, whole genome shotgun sequence) n=1 Tax=Vitis vinifera RepID=A5BME3_VITVI	SPL9 (SQUAMOSA PROMOTER BINDING PROTEIN-LIKE 9); transcription factor chr2:17587601-17589451 FORWARD| squamosa promoter-binding protein, putative chr5:20582555-20583791 REVERSE
Vun278580_192_200	miR159	gma-miR159b	CGAAAGGAAGUUGGUGUUCUCUGCACUCCAAAUCUGAAAGGAUAUGAUGGUAAACCUCUUCUGCUAGUUCAUGGAUACCUAUGGUUUCGUAACAACAGUGUUUCCACGACAUCAAGGGUUUGCAUGACCUGGGAGAUGAGUUUACUCUGAUCUUUUGGUAUUGGAGUGAAGGGAGCACCAUCGUCUCCUCAAACCCUAAU	AUUGGAGUGAAGGGAGCACCA	31.2	7.2	8.3	17	MOPCX20TF	4	-|||:|||||||:||||||-|	FF546896 1 of 20 Y 883 3e-76 UniRef90_Q9FQF3 Glutathione S-transferase GST 5 n=1 Tax=Glycine max RepID=Q9FQF3_SOYBN	ATGSTU18 (GLUTATHIONE S-TRANSFERASE TAU 18); glutathione transferase chr1:3395738-3396806 REVERSE
Wgs90271_336_200	miR159	gma-miR159a|ath-miR159a|csi-miR159|mtr-miR159a|bra-miR159a|sly-miR159|aly-miR159a|ptc-miR159b|ptc-miR159a|ptc-miR159c|bna-miR159|rco-miR159|pvu-miR159a.1|ahy-miR159|vvi-miR159c	UUAUGGAGCAGAGCUCCUUGAAGUCCAAUUGAGGAUGUUACUGGGUGGAUAGAGCUGCUCAGCUAUGGAUCCCACAGUUCUACCCAUCGACUCGUUUUGUGGUAGACUUGUGGCUUGCAUAUCUGGGGAGCUUCAUCUCCCUCUGUUGUAUUAUCCUUCUUUGGAUUGAAGGGAGCUCUACACCUUUCUCUCCUUUUCCC	UUUGGAUUGAAGGGAGCUCUA	109517	349971	132035	544113	UCRVU04_CCNI12046_b1|UCRVU04_CCNI12652_b1|UCRVU04_CCNI15050_b1|UCRVU04_CCNI15768_b1|UCRVU04_CCNI2822_b1|UCRVU04_CCNI9539_b1|UCRVU05_CCNN4755_g1|UCRVU05_CCNN6487_b1|UCRVU05_CCNN6950_b1|UCRVU07_CCNP13086_b1|UCRVU07_CCNP16516_b1|UCRVU07_CCNP2078_b1|UCRVU07_CCNP6218_b1|UCRVU07_CCNP6707_g1|UCRVU07_CCNP6828_b1|UCRVU07_CCNP8191_b1|UCRVU07_CCNP9187_b1|UCRVU08_CCNS12891_b1|UCRVU08_CCNS14639_b1|UCRVU08_CCN…	4	|||||||||||||||-||--|-;|||||||||||||||-||--|-;|||||||||||||||-||--|-;|||||||||||||||-||--|-;|||||||||||||||-||--|-;|||||||||||||||-||--|-;-|||||||||||--|||||||;|||||||||||||||-||--|-;|||||||||||||||-||--|-;|||||||||||||||-||--|-;|||||||||||||||-||--|-;|||||||||||||||-||--|-;|||||||||||||||-||--|-;||||:||-||||||:|||:|||;|||||||||||||||-||--|-;|||||||||||||||-||--|-;|||||||||||||||-||--|-;|||||||||…	FG811320 12 of 52 Y 681 4e-62 UniRef90_A7QLT3 Chromosome chr18 scaffold_121, whole genome shotgun sequence n=1 Tax=Vitis vinifera RepID=A7QLT3_VITVI|FG812466 7 of 52 Y 683 1e-59 UniRef90_A7QLT3 Chromosome chr18 scaffold_121, whole genome shotgun sequence n=1 Tax=Vitis vinifera RepID=A7QLT3_VITVI|FG831899 15 of 52 Y 704 2e-63 UniRef90_Q02758 ATP synthase delta chain, chloroplastic n=1 Tax=Pisum sa…	ATPD (ATP SYNTHASE DELTA-SUBUNIT GENE); hydrogen ion transporting ATP synthase, rotational mechanism / proton-transporting ATPase, rotational mechanism chr4:6100799-6101503 FORWARD| ATPD (ATP SYNTHASE DELTA-SUBUNIT GENE); hydrogen ion transporting ATP synthase, rotational mechanism / proton-transporting ATPase, rotational mechanism chr4:6100799-6101503 FORWARD| ATPD (ATP SYNTHASE DELTA-SUBUNIT GE…
Vun295724_402_100	miR160	vvi-miR160b|vvi-miR160a|ptc-miR160f|ahy-miR160-5p|sbi-miR160f|ptc-miR160e|osa-miR160f|mtr-miR160c|rco-miR160c	AUUGGUGAAAUGAUGCGCUUGCCUGGCUCCCUGAAUGCCAUGUAAGAAGCCUGCCAAAGAAAUUGUCAGCCUUUUUAUUUGGCAUGAGGGGAGUCAUGCA	UGCCUGGCUCCCUGAAUGCCA	13.4	243.7	138.9	177.5	MOODC69TF|MOPFD72TF|MOPFD72TR|UCRVU04_CCNI2890_b1|UCRVU05_CCNN3249_b1	2	||||||||||||||-|||||-;||||||||||||||-|||||-;||||||||||||||-|||||-;||||||||||||||-|||||-;||||||||||||||-|||||-	FF391599 3 of 3 N 802 2e-89 UniRef90_A7NZK3 Chromosome chr6 scaffold_3, whole genome shotgun sequence n=1 Tax=Vitis vinifera RepID=A7NZK3_VITVI|FF551696 1 of 3 N 768 2e-85 UniRef90_A7NZK3 Chromosome chr6 scaffold_3, whole genome shotgun sequence n=1 Tax=Vitis vinifera RepID=A7NZK3_VITVI|FF548269 2 of 3 N 790 3e-91 UniRef90_A7NZK3 Chromosome chr6 scaffold_3, whole genome shotgun sequence n=1 Tax=V…	ARF10 (AUXIN RESPONSE FACTOR 10); miRNA binding / transcription factor chr2:12114331-12116665 FORWARD| ARF10 (AUXIN RESPONSE FACTOR 10); miRNA binding / transcription factor chr2:12114331-12116665 FORWARD| ARF10 (AUXIN RESPONSE FACTOR 10); miRNA binding / transcription factor chr2:12114331-12116665 FORWARD| ARF10 (AUXIN RESPONSE FACTOR 10); miRNA binding / transcription factor chr2:12114331-12116…
Vun90329_258_100	miR160	osa-miR160b|aly-miR160a|osa-miR160c|vvi-miR160e|osa-miR160d|aly-miR160b|mtr-miR160b|ath-miR160c|ptc-miR160b|aly-miR160c|zma-miR160c|sly-miR160a|ppt-miR160e|pab-miR160b|sbi-miR160d|zma-miR160d|sbi-miR160a|gma-miR160|sbi-miR160c|far-miR160|sbi-miR160b|bra-miR160a|sbi-miR160e|vvi-miR160d|ath-miR160a|smo-miR160b|ath-miR160b|ptc-miR160a|mtr-miR160d|mtr-miR160e|ppt-miR160f|ptc-miR160c|zma-miR160e|ptc-m…	ACUGUUAACAUGCUUGGCGUGCCUGGCUCCCUGUAUGCCAUUUGCAGAGCCCAUCAGAACAGUGAUGGCUUUAACUAAUGGCGUGCGAGGAGUCAUGCAU	UGCCUGGCUCCCUGUAUGCCA	436.7	876.9	1048.1	1102.1	MOODC69TF|MOPFD72TF|MOPFD72TR|UCRVU04_CCNI2890_b1|UCRVU05_CCNN3249_b1	1	||||||||||||||||||||-;||||||||||||||||||||-;||||||||||||||||||||-;||||||||||||||||||||-;||||||||||||||||||||-	FF391599 3 of 3 N 802 2e-89 UniRef90_A7NZK3 Chromosome chr6 scaffold_3, whole genome shotgun sequence n=1 Tax=Vitis vinifera RepID=A7NZK3_VITVI|FF551696 1 of 3 N 768 2e-85 UniRef90_A7NZK3 Chromosome chr6 scaffold_3, whole genome shotgun sequence n=1 Tax=Vitis vinifera RepID=A7NZK3_VITVI|FF548269 2 of 3 N 790 3e-91 UniRef90_A7NZK3 Chromosome chr6 scaffold_3, whole genome shotgun sequence n=1 Tax=V…	ARF10 (AUXIN RESPONSE FACTOR 10); miRNA binding / transcription factor chr2:12114331-12116665 FORWARD| ARF10 (AUXIN RESPONSE FACTOR 10); miRNA binding / transcription factor chr2:12114331-12116665 FORWARD| ARF10 (AUXIN RESPONSE FACTOR 10); miRNA binding / transcription factor chr2:12114331-12116665 FORWARD| ARF10 (AUXIN RESPONSE FACTOR 10); miRNA binding / transcription factor chr2:12114331-12116…
Wgs167156_474_100	miR160	osa-miR160b|aly-miR160a|osa-miR160c|vvi-miR160e|osa-miR160d|aly-miR160b|mtr-miR160b|ath-miR160c|ptc-miR160b|aly-miR160c|zma-miR160c|sly-miR160a|ppt-miR160e|pab-miR160b|sbi-miR160d|zma-miR160d|sbi-miR160a|gma-miR160|sbi-miR160c|far-miR160|sbi-miR160b|bra-miR160a|sbi-miR160e|vvi-miR160d|ath-miR160a|smo-miR160b|ath-miR160b|ptc-miR160a|mtr-miR160d|mtr-miR160e|ppt-miR160f|ptc-miR160c|zma-miR160e|ptc-m…	AUUCUUAGCAUGCUUUGUGUGCCUGGCUCCCUGUAUGCCAUUUGUUCACCCCAUCACAAUGGUCAUGGCCUUACCAAAUGGCGUAUGAGGAGUCAUGCAU	UGCCUGGCUCCCUGUAUGCCA	436.7	876.9	1048.1	1102.1	MOODC69TF|MOPFD72TF|MOPFD72TR|UCRVU04_CCNI2890_b1|UCRVU05_CCNN3249_b1	1	||||||||||||||||||||-;||||||||||||||||||||-;||||||||||||||||||||-;||||||||||||||||||||-;||||||||||||||||||||-	FF391599 3 of 3 N 802 2e-89 UniRef90_A7NZK3 Chromosome chr6 scaffold_3, whole genome shotgun sequence n=1 Tax=Vitis vinifera RepID=A7NZK3_VITVI|FF551696 1 of 3 N 768 2e-85 UniRef90_A7NZK3 Chromosome chr6 scaffold_3, whole genome shotgun sequence n=1 Tax=Vitis vinifera RepID=A7NZK3_VITVI|FF548269 2 of 3 N 790 3e-91 UniRef90_A7NZK3 Chromosome chr6 scaffold_3, whole genome shotgun sequence n=1 Tax=V…	ARF10 (AUXIN RESPONSE FACTOR 10); miRNA binding / transcription factor chr2:12114331-12116665 FORWARD| ARF10 (AUXIN RESPONSE FACTOR 10); miRNA binding / transcription factor chr2:12114331-12116665 FORWARD| ARF10 (AUXIN RESPONSE FACTOR 10); miRNA binding / transcription factor chr2:12114331-12116665 FORWARD| ARF10 (AUXIN RESPONSE FACTOR 10); miRNA binding / transcription factor chr2:12114331-12116…
Wgs194958_548_120	miR160	osa-miR160b|aly-miR160a|osa-miR160c|vvi-miR160e|osa-miR160d|aly-miR160b|mtr-miR160b|ath-miR160c|ptc-miR160b|aly-miR160c|zma-miR160c|sly-miR160a|ppt-miR160e|pab-miR160b|sbi-miR160d|zma-miR160d|sbi-miR160a|gma-miR160|sbi-miR160c|far-miR160|sbi-miR160b|bra-miR160a|sbi-miR160e|vvi-miR160d|ath-miR160a|smo-miR160b|ath-miR160b|ptc-miR160a|mtr-miR160d|mtr-miR160e|ppt-miR160f|ptc-miR160c|zma-miR160e|ptc-m…	AUGCAUACAUAUGUCUAUGUGCCUGGCUCCCUGUAUGCCAUUUGCAGAGCUCAUCGAACCGUCAAUGACCUCCGUGGAUGGCGUAUGAGGAGCCAAGCAUAUUCCAUGUACAUACAUGGA	UGCCUGGCUCCCUGUAUGCCA	436.7	876.9	1048.1	1102.1	MOODC69TF|MOPFD72TF|MOPFD72TR|UCRVU04_CCNI2890_b1|UCRVU05_CCNN3249_b1	1	||||||||||||||||||||-;||||||||||||||||||||-;||||||||||||||||||||-;||||||||||||||||||||-;||||||||||||||||||||-	FF391599 3 of 3 N 802 2e-89 UniRef90_A7NZK3 Chromosome chr6 scaffold_3, whole genome shotgun sequence n=1 Tax=Vitis vinifera RepID=A7NZK3_VITVI|FF551696 1 of 3 N 768 2e-85 UniRef90_A7NZK3 Chromosome chr6 scaffold_3, whole genome shotgun sequence n=1 Tax=Vitis vinifera RepID=A7NZK3_VITVI|FF548269 2 of 3 N 790 3e-91 UniRef90_A7NZK3 Chromosome chr6 scaffold_3, whole genome shotgun sequence n=1 Tax=V…	ARF10 (AUXIN RESPONSE FACTOR 10); miRNA binding / transcription factor chr2:12114331-12116665 FORWARD| ARF10 (AUXIN RESPONSE FACTOR 10); miRNA binding / transcription factor chr2:12114331-12116665 FORWARD| ARF10 (AUXIN RESPONSE FACTOR 10); miRNA binding / transcription factor chr2:12114331-12116665 FORWARD| ARF10 (AUXIN RESPONSE FACTOR 10); miRNA binding / transcription factor chr2:12114331-12116…
Est9473_277_120	miR162	sly-miR162|cpa-miR162a|aly-miR162a|ptc-miR162b|sbi-miR162|vvi-miR162|osa-miR162a|rco-miR162|csi-miR162|ghr-miR162a|ath-miR162b|aly-miR162b|ptc-miR162c|ptc-miR162a|mtr-miR162|ath-miR162a	UGAGGUGAAGUCACUGGAGGCAGCGGUUCAUCGAUCUCUUCCUGAAUUUGGCUGUGGAAGAACACAAAGCAAGAAUCGGUCGAUAAACCUCUGCAUCCAGCGCUCACUUUGCCUCUCUUU	UCGAUAAACCUCUGCAUCCAG	467.9	1547.5	287.5	1401.5	UCRVU05_CCNN3014_b1	4	-||||-|||||||-|||||||	FG838764 1 of 1 N 652 7e-60 UniRef90_A7PUH3 Chromosome chr7 scaffold_31, whole genome shotgun sequence n=1 Tax=Vitis vinifera RepID=A7PUH3_VITVI	AT-HSFA6B; DNA binding / transcription factor chr3:8078981-8080895 FORWARD
Wgs126513_129_120	miR162	sly-miR162|cpa-miR162a|aly-miR162a|ptc-miR162b|sbi-miR162|vvi-miR162|osa-miR162a|rco-miR162|csi-miR162|ghr-miR162a|ath-miR162b|aly-miR162b|ptc-miR162c|ptc-miR162a|mtr-miR162|ath-miR162a	AGAUUAGUGAAAUCACUGGAGGCAGCGGUUCAUCGAUCUCUUCCUGAACUUUGUUGUUUAACGUCACAACCAUGAAUCGAUCGAUAAACCUCUGCAUCCGGUGUUCCCUGUCACAUUUUC	UCGAUAAACCUCUGCAUCCGG	1.5	14.4	16.5	40.1
Vun93008_359_100	miR164	sbi-miR164d|ptc-miR164a|sbi-miR164e|ptc-miR164b|mtr-miR164a|ptc-miR164c|zma-miR164a|ptc-miR164d|osa-miR164a|bna-miR164|osa-miR164b|vvi-miR164c|zma-miR164g|vvi-miR164d|zma-miR164b|ptc-miR164e|mtr-miR164b|rco-miR164b|zma-miR164c|csi-miR164|osa-miR164f|ath-miR164b|ghr-miR164|zma-miR164d|sbi-miR164|bra-miR164a|aly-miR164a|mtr-miR164c|tae-miR164|rco-miR164c|aly-miR164b|gma-miR164|ctr-miR164|vvi-miR164…	AUUGGUGGCUAAGUCUUGCUGGAGAAGCAGGGCACGUGCAACAACAUCUCUCGAGCCAUGCUUGCUUUCUGAUUCUGCACGUGCUCUCCUUUUCCAGUUU	UGGAGAAGCAGGGCACGUGCA	849.7	351.9	900.9	256.2	MOPFA94TF	2	||||||||||||||||-|||-	FF552952 2 of 5 Y 662 2e-56 UniRef90_B2ZGS0 NAC domain protein n=2 Tax=Phaseoleae RepID=B2ZGS0_SOYBN	NAC1; transcription factor chr1:20946852-20949144 REVERSE
Wgs142971_64_180	miR164	sbi-miR164d|ptc-miR164a|sbi-miR164e|ptc-miR164b|mtr-miR164a|ptc-miR164c|zma-miR164a|ptc-miR164d|osa-miR164a|bna-miR164|osa-miR164b|vvi-miR164c|zma-miR164g|vvi-miR164d|zma-miR164b|ptc-miR164e|mtr-miR164b|rco-miR164b|zma-miR164c|csi-miR164|osa-miR164f|ath-miR164b|ghr-miR164|zma-miR164d|sbi-miR164|bra-miR164a|aly-miR164a|mtr-miR164c|tae-miR164|rco-miR164c|aly-miR164b|gma-miR164|ctr-miR164|vvi-miR164…	GAAGACUCAAUGUCUUUAACUCACACAGCAACUCUCUGUUUGUCUCUCUCUUUACAACCACUAUAUAAAUGCAUUCCUCCUCCUUCUUCACCACUGUCAUCAUGCUUCGCUGCAUUCUCCAUUGGUGGCUAGGUCUUGUUGGAGAAGCAGGGCACGUGCAACGUCUCUCUCCCUCCGUCU	UGGAGAAGCAGGGCACGUGCA	849.7	351.9	900.9	256.2	MOPFA94TF	2	||||||||||||||||-|||-	FF552952 2 of 5 Y 662 2e-56 UniRef90_B2ZGS0 NAC domain protein n=2 Tax=Phaseoleae RepID=B2ZGS0_SOYBN	NAC1; transcription factor chr1:20946852-20949144 REVERSE
Wgs245613_417_100	miR164	sbi-miR164d|ptc-miR164a|sbi-miR164e|ptc-miR164b|mtr-miR164a|ptc-miR164c|zma-miR164a|ptc-miR164d|osa-miR164a|bna-miR164|osa-miR164b|vvi-miR164c|zma-miR164g|vvi-miR164d|zma-miR164b|ptc-miR164e|mtr-miR164b|rco-miR164b|zma-miR164c|csi-miR164|osa-miR164f|ath-miR164b|ghr-miR164|zma-miR164d|sbi-miR164|bra-miR164a|aly-miR164a|mtr-miR164c|tae-miR164|rco-miR164c|aly-miR164b|gma-miR164|ctr-miR164|vvi-miR164…	CUGGCAGAGAAACUCCUCGUUGGAGAAGCAGGGCACGUGCAAGAUUCUUGGCUCUAAAAUGUCACGUUAUUCUUUGCAGGUGCCCUCCUUCUCCAACAUG	UGGAGAAGCAGGGCACGUGCA	849.7	351.9	900.9	256.2	MOPFA94TF	2	||||||||||||||||-|||-	FF552952 2 of 5 Y 662 2e-56 UniRef90_B2ZGS0 NAC domain protein n=2 Tax=Phaseoleae RepID=B2ZGS0_SOYBN	NAC1; transcription factor chr1:20946852-20949144 REVERSE
Wgs24882_57_120	miR164	sbi-miR164d|ptc-miR164a|sbi-miR164e|ptc-miR164b|mtr-miR164a|ptc-miR164c|zma-miR164a|ptc-miR164d|osa-miR164a|bna-miR164|osa-miR164b|vvi-miR164c|zma-miR164g|vvi-miR164d|zma-miR164b|ptc-miR164e|mtr-miR164b|rco-miR164b|zma-miR164c|csi-miR164|osa-miR164f|ath-miR164b|ghr-miR164|zma-miR164d|sbi-miR164|bra-miR164a|aly-miR164a|mtr-miR164c|tae-miR164|rco-miR164c|aly-miR164b|gma-miR164|ctr-miR164|vvi-miR164…	UGGGUGAGAAGCUCCUUGUUGGAGAAGCAGGGCACGUGCAAGUGUGCAAUUCUUGACUCUCCUAAACGCCAUGGAACCAAUUUGCACGUGCUCCCCUUCUCCAACACGACUUCCUCACCC	UGGAGAAGCAGGGCACGUGCA	849.7	351.9	900.9	256.2	MOPFA94TF	2	||||||||||||||||-|||-	FF552952 2 of 5 Y 662 2e-56 UniRef90_B2ZGS0 NAC domain protein n=2 Tax=Phaseoleae RepID=B2ZGS0_SOYBN	NAC1; transcription factor chr1:20946852-20949144 REVERSE
Vun12785_418_200	miR166	csi-miR166e*|aly-miR166a*|aly-miR166c*|aly-miR166d*|zma-miR166c*	AAGGCUUCGGACCAGGCUUCAUUCCCCUCAAAAGUACUUCCUUCAUGGAUCAGUUUCUACUUUCACUUCAAACACAACACACAUCGAUCUCAUGUUUUUUUUUUGUUUGUUUGUUUCUGCCUCACAUGUUGUUCUUUCCUUGCAAAGGUGAGGUUGAGAGGAAUGUUGUCUGGCUCGAGGUCAUGGAGGAGGAGGAGGAG	GGAAUGUUGUCUGGCUCGAGG	4215.8	1918.2	4827.9	1858.4	MOPCG47TF|UCRVU05_CCNN15037_b1|UCRVU08_CCNS4237_b1	4	||||-|||||||||||-||-|;||||-|||||||||||-||-|;||||-|||||||||||-||-|	FF546360 2 of 13 Y 749 1e-139 UniRef90_A7P6N0 Chromosome chr9 scaffold_7, whole genome shotgun sequence n=1 Tax=Vitis vinifera RepID=A7P6N0_VITVI|FG847251 3 of 13 Y 734 1e-133 UniRef90_A7P6N0 Chromosome chr9 scaffold_7, whole genome shotgun sequence n=1 Tax=Vitis vinifera RepID=A7P6N0_VITVI|FG905852 1 of 13 Y 690 1e-118 UniRef90_A7P6N0 Chromosome chr9 scaffold_7, whole genome shotgun sequence n=1…	CK1 (CASEIN KINASE 1); ATP binding / kinase/ protein kinase/ protein serine/threonine kinase chr4:13227885-13230508 REVERSE| CK1 (CASEIN KINASE 1); ATP binding / kinase/ protein kinase/ protein serine/threonine kinase chr4:13227885-13230508 REVERSE| CK1 (CASEIN KINASE 1); ATP binding / kinase/ protein kinase/ protein serine/threonine kinase chr4:13227885-13230508 REVERSE
Vun67727_218_240	miR166	csi-miR166e*|aly-miR166a*|aly-miR166c*|aly-miR166d*|zma-miR166c*	ACUAUAAGGCUUCGGACCAGGCUUCAUUCCCCUCAAAAGUACUUCCUUCAUGGAUCAGUUUCUACUUCUUUUCUUUUUGUGUUUUCGGGGACUCACAUCUUCUUCGAUUUCGUUUCAUCAUGUCCCAACUUCAAACAUUAUGUGUUUAUGUUUGGUUACAACAACUGUGUAAGGUUUCAUUGCAAAGGUUAGGUUGAGAGGAAUGUUGUCUGGCUCGAGGUCAUUGAGGAUUGUAUAUAC	GGAAUGUUGUCUGGCUCGAGG	4215.8	1918.2	4827.9	1858.4	MOPCG47TF|UCRVU05_CCNN15037_b1|UCRVU08_CCNS4237_b1	4	||||-|||||||||||-||-|;||||-|||||||||||-||-|;||||-|||||||||||-||-|	FF546360 2 of 13 Y 749 1e-139 UniRef90_A7P6N0 Chromosome chr9 scaffold_7, whole genome shotgun sequence n=1 Tax=Vitis vinifera RepID=A7P6N0_VITVI|FG847251 3 of 13 Y 734 1e-133 UniRef90_A7P6N0 Chromosome chr9 scaffold_7, whole genome shotgun sequence n=1 Tax=Vitis vinifera RepID=A7P6N0_VITVI|FG905852 1 of 13 Y 690 1e-118 UniRef90_A7P6N0 Chromosome chr9 scaffold_7, whole genome shotgun sequence n=1…	CK1 (CASEIN KINASE 1); ATP binding / kinase/ protein kinase/ protein serine/threonine kinase chr4:13227885-13230508 REVERSE| CK1 (CASEIN KINASE 1); ATP binding / kinase/ protein kinase/ protein serine/threonine kinase chr4:13227885-13230508 REVERSE| CK1 (CASEIN KINASE 1); ATP binding / kinase/ protein kinase/ protein serine/threonine kinase chr4:13227885-13230508 REVERSE
Vun71596_280_140	miR166	crt-miR166b|csi-miR166a|crt-miR166a|csi-miR166b|ctr-miR166|ath-miR166b|osa-miR166g|ath-miR166a|osa-miR166h|rco-miR166b|ath-miR166f|aly-miR166g|osa-miR166a|ptc-miR166a|osa-miR166b|ptc-miR166b|osa-miR166c|ptc-miR166c|osa-miR166d|gma-miR166a|pab-miR166a|gma-miR166b|hvu-miR166b|csi-miR166e|ppt-miR166d|mtr-miR166c|osa-miR166m|ptc-miR166h|mtr-miR166e|ptc-miR166i|aqc-miR166a|ptc-miR166j|aqc-miR166b|ptc-…	AUGCAGAAGGUGUGGGGAAUGUUGCCUUGGCUCGAGAGAUGAUGAUGAUGUAUGUGAUGUGCUGUGUCCAUGUCAUGUCAUGUCAUGCAUGCAUUCAAUGGCAAUGAUUGUGAGUGUUUCUCGGACCAGGCUUCAUUCCC	UCUCGGACCAGGCUUCAUUCC	188.7	281.2	178.8	270.1
Vun97458_2724_120	miR166	csi-miR166a|ctr-miR166|ath-miR166a|ath-miR166b|bna-miR166b|bna-miR166c|ath-miR166d|bna-miR166d|ath-miR166e|rco-miR166b|ath-miR166f|aly-miR166g|osa-miR166a|ptc-miR166a|osa-miR166b|ptc-miR166b|osa-miR166c|ptc-miR166c|osa-miR166d|gma-miR166a|smo-miR166c|gma-miR166b|hvu-miR166b|csi-miR166e|ppt-miR166d|ath-miR166c|ppt-miR166e|ptc-miR166h|mtr-miR166e|ptc-miR166i|ppt-miR166g|ptc-miR166j|aqc-miR166b|ptc-…	CAUAAAAAAGUUGAGGGGAAUGUCGUCUGGUUCGAGAUCAUUCAUGUAAGUAGUCUCAGACGUAACUCUUCUGGGUGAUUUCGGACCAGGCUUCAUUCCCCUCAGCAACCAACCAAAAGC	UCGGACCAGGCUUCAUUCCCC	7795.8	12733.6	7334	21340.8	UCRVU05_CCNN20820_b1	3	:|||||||||||||||:||--	FG856668 1 of 2 N 666 1e-118 UniRef90_A7NZJ8 Chromosome chr6 scaffold_3, whole genome shotgun sequence n=2 Tax=Vitis vinifera RepID=A7NZJ8_VITVI	REV (REVOLUTA); DNA binding / lipid binding / transcription factor chr5:24397734-24401933 FORWARD
Wgs108074_136_160	miR166	csi-miR166e*|aly-miR166a*|aly-miR166c*|aly-miR166d*|zma-miR166c*	UGCAAAGGUGAGGUUGAGAGGAAUGUUGUCUGGCUCGAGGUCAUGGAGGAGGAGGAGGAGGAGAGUUCUCAGAUCAACUCUUUUUCGGUCAAAGUUUCCGAUGGAAAUUUACCCUCUAACACCAAAAUGAUUCUCGGACCAGGCUUCAUUCCCCCCACCC	GGAAUGUUGUCUGGCUCGAGG	4215.8	1918.2	4827.9	1858.4	MOPCG47TF|UCRVU05_CCNN15037_b1|UCRVU08_CCNS4237_b1	4	||||-|||||||||||-||-|;||||-|||||||||||-||-|;||||-|||||||||||-||-|	FF546360 2 of 13 Y 749 1e-139 UniRef90_A7P6N0 Chromosome chr9 scaffold_7, whole genome shotgun sequence n=1 Tax=Vitis vinifera RepID=A7P6N0_VITVI|FG847251 3 of 13 Y 734 1e-133 UniRef90_A7P6N0 Chromosome chr9 scaffold_7, whole genome shotgun sequence n=1 Tax=Vitis vinifera RepID=A7P6N0_VITVI|FG905852 1 of 13 Y 690 1e-118 UniRef90_A7P6N0 Chromosome chr9 scaffold_7, whole genome shotgun sequence n=1…	CK1 (CASEIN KINASE 1); ATP binding / kinase/ protein kinase/ protein serine/threonine kinase chr4:13227885-13230508 REVERSE| CK1 (CASEIN KINASE 1); ATP binding / kinase/ protein kinase/ protein serine/threonine kinase chr4:13227885-13230508 REVERSE| CK1 (CASEIN KINASE 1); ATP binding / kinase/ protein kinase/ protein serine/threonine kinase chr4:13227885-13230508 REVERSE
Wgs124164_373_160	miR166	csi-miR166a|ctr-miR166|ath-miR166a|ath-miR166b|bna-miR166b|bna-miR166c|ath-miR166d|bna-miR166d|ath-miR166e|rco-miR166b|ath-miR166f|aly-miR166g|osa-miR166a|ptc-miR166a|osa-miR166b|ptc-miR166b|osa-miR166c|ptc-miR166c|osa-miR166d|gma-miR166a|smo-miR166c|gma-miR166b|hvu-miR166b|csi-miR166e|ppt-miR166d|ath-miR166c|ppt-miR166e|ptc-miR166h|mtr-miR166e|ptc-miR166i|ppt-miR166g|ptc-miR166j|aqc-miR166b|ptc-…	AAGCUUUGUCUUUUGAGGGGAAUGUUGUCUGGCUCGAGGACCCUUCAUCUUCAUCUUGUGUAUGCGCAUCCCUCUCUUUGUAGAGUGCUAUGCCUGUGCUCAAGGAAUGUAUAGUGUUGUCGGACCAGGCUUCAUUCCCCCCAAUUAUAUGCUUCCAAAU	UCGGACCAGGCUUCAUUCCCC	7795.8	12733.6	7334	21340.8	UCRVU05_CCNN20820_b1	3	:|||||||||||||||:||--	FG856668 1 of 2 N 666 1e-118 UniRef90_A7NZJ8 Chromosome chr6 scaffold_3, whole genome shotgun sequence n=2 Tax=Vitis vinifera RepID=A7NZJ8_VITVI	REV (REVOLUTA); DNA binding / lipid binding / transcription factor chr5:24397734-24401933 FORWARD
Wgs158630_68_160	miR166	crt-miR166b|csi-miR166a|crt-miR166a|csi-miR166b|ctr-miR166|ath-miR166b|osa-miR166g|ath-miR166a|osa-miR166h|rco-miR166b|ath-miR166f|aly-miR166g|osa-miR166a|ptc-miR166a|osa-miR166b|ptc-miR166b|osa-miR166c|ptc-miR166c|osa-miR166d|gma-miR166a|pab-miR166a|gma-miR166b|hvu-miR166b|csi-miR166e|ppt-miR166d|mtr-miR166c|osa-miR166m|ptc-miR166h|mtr-miR166e|ptc-miR166i|aqc-miR166a|ptc-miR166j|aqc-miR166b|ptc-…	GUUUGGAAUGAGGUUUGAUCCAAGAUCAUCACAUAUACCUUCAAUUUUCCCUUGUUUUUGCUUGUUGAUUUACCUUCAUAGAUUUGUUUAUGAUCACUUCAUGCAUGGGAUGGGACUGAUCUCGGACCAGGCUUCAUUCCUCACACCUACCUUUCCUUGU	UCUCGGACCAGGCUUCAUUCC	188.7	281.2	178.8	270.1
Wgs182867_188_120	miR166	csi-miR166a|ctr-miR166|ath-miR166a|ath-miR166b|bna-miR166b|bna-miR166c|ath-miR166d|bna-miR166d|ath-miR166e|rco-miR166b|ath-miR166f|aly-miR166g|osa-miR166a|ptc-miR166a|osa-miR166b|ptc-miR166b|osa-miR166c|ptc-miR166c|osa-miR166d|gma-miR166a|smo-miR166c|gma-miR166b|hvu-miR166b|csi-miR166e|ppt-miR166d|ath-miR166c|ppt-miR166e|ptc-miR166h|mtr-miR166e|ptc-miR166i|ppt-miR166g|ptc-miR166j|aqc-miR166b|ptc-…	UCAAAGUUGUGGGGAAUGUCAUCUGGUUCGAGAUCAUUCAUUGAGACAGAAACACGUUACAUAACUUUGUCGAGUGAUUUCGGACCAGGCUUCAUUCCCCUCAGCUACAUGCUCAUCAAC	UCGGACCAGGCUUCAUUCCCC	7795.8	12733.6	7334	21340.8	UCRVU05_CCNN20820_b1	3	:|||||||||||||||:||--	FG856668 1 of 2 N 666 1e-118 UniRef90_A7NZJ8 Chromosome chr6 scaffold_3, whole genome shotgun sequence n=2 Tax=Vitis vinifera RepID=A7NZJ8_VITVI	REV (REVOLUTA); DNA binding / lipid binding / transcription factor chr5:24397734-24401933 FORWARD
Wgs251747_240_120	miR166	csi-miR166a|ctr-miR166|ath-miR166a|ath-miR166b|bna-miR166b|bna-miR166c|ath-miR166d|bna-miR166d|ath-miR166e|rco-miR166b|ath-miR166f|aly-miR166g|osa-miR166a|ptc-miR166a|osa-miR166b|ptc-miR166b|osa-miR166c|ptc-miR166c|osa-miR166d|gma-miR166a|smo-miR166c|gma-miR166b|hvu-miR166b|csi-miR166e|ppt-miR166d|ath-miR166c|ppt-miR166e|ptc-miR166h|mtr-miR166e|ptc-miR166i|ppt-miR166g|ptc-miR166j|aqc-miR166b|ptc-…	GAAGGAGUUGAGGGGAAUGGUGUCUGGUUCGAGACCAUUCAUUCUGAAGCAAAGUUCAUCCAUUACCUUGAGAAUGAUCUCGGACCAGGCUUCAUUCCCCCUAGCUCAAAGUAUCUGCUG	UCGGACCAGGCUUCAUUCCCC	7795.8	12733.6	7334	21340.8	UCRVU05_CCNN20820_b1	3	:|||||||||||||||:||--	FG856668 1 of 2 N 666 1e-118 UniRef90_A7NZJ8 Chromosome chr6 scaffold_3, whole genome shotgun sequence n=2 Tax=Vitis vinifera RepID=A7NZJ8_VITVI	REV (REVOLUTA); DNA binding / lipid binding / transcription factor chr5:24397734-24401933 FORWARD
Wgs26386_295_160	miR166	csi-miR166e*|aly-miR166a*|aly-miR166c*|aly-miR166d*|zma-miR166c*	UGCAAAGGUUAGGUUGAGAGGAAUGUUGUCUGGCUCGAGGUCAUUGAGGAUUGUAUAUACAUGGGAAGUGUUUCAGUUUUCAGGGUAAAUUAAUGGAAAUUAAUUUAUACCCUAAAUGAUUCUCGGACCAGGCUUCAUUCCCCCCAGCCAACAUUUGCCA	GGAAUGUUGUCUGGCUCGAGG	4215.8	1918.2	4827.9	1858.4	MOPCG47TF|UCRVU05_CCNN15037_b1|UCRVU08_CCNS4237_b1	4	||||-|||||||||||-||-|;||||-|||||||||||-||-|;||||-|||||||||||-||-|	FF546360 2 of 13 Y 749 1e-139 UniRef90_A7P6N0 Chromosome chr9 scaffold_7, whole genome shotgun sequence n=1 Tax=Vitis vinifera RepID=A7P6N0_VITVI|FG847251 3 of 13 Y 734 1e-133 UniRef90_A7P6N0 Chromosome chr9 scaffold_7, whole genome shotgun sequence n=1 Tax=Vitis vinifera RepID=A7P6N0_VITVI|FG905852 1 of 13 Y 690 1e-118 UniRef90_A7P6N0 Chromosome chr9 scaffold_7, whole genome shotgun sequence n=1…	CK1 (CASEIN KINASE 1); ATP binding / kinase/ protein kinase/ protein serine/threonine kinase chr4:13227885-13230508 REVERSE| CK1 (CASEIN KINASE 1); ATP binding / kinase/ protein kinase/ protein serine/threonine kinase chr4:13227885-13230508 REVERSE| CK1 (CASEIN KINASE 1); ATP binding / kinase/ protein kinase/ protein serine/threonine kinase chr4:13227885-13230508 REVERSE
Vun90307_715_100	miR167	bna-miR167b|bna-miR167a|gma-miR167d|bra-miR167a|ptc-miR167b|ptc-miR167d|ptc-miR167c|sbi-miR167b|mtr-miR167|osa-miR167c|aly-miR167b|bra-miR167c|bdi-miR167|bra-miR167d|sbi-miR167i|bna-miR167c|ath-miR167b|osa-miR167a|bra-miR167b|rco-miR167b|ath-miR167a|zma-miR167c|gma-miR167b|gma-miR167a|zma-miR167d|ghr-miR167|sbi-miR167a|zma-miR167b|vvi-miR167d|vvi-miR167e|tae-miR167|aly-miR167a|osa-miR167b|vvi-miR…	AAGUUCUCAAAGGAAAAAGUGAAGCUGCCAGCAUGAUCUAGCUUUGGUUAGAGAGCAGACGAGUGCUAACCCUGACUAGGUCAUGCUGUGACAGCCUCAC	UGAAGCUGCCAGCAUGAUCUA	1648.9	4488.3	7538.9	13930.3	MOPBX55TF	4	--|||||||||||-|||||||	FF541584 4 of 6 Y 763 9e-92 UniRef90_A9PHR0 Putative uncharacterized protein n=1 Tax=Populus trichocarpa RepID=A9PHR0_POPTR	ARF8 (AUXIN RESPONSE FACTOR 8); transcription factor chr5:14630151-14634106 FORWARD
Wgs122760_461_100	miR167	gma-miR167g|ctr-miR167|ccl-miR167b|ccl-miR167a	AUCGUGCACCUGCAGCAGUUGAAGCUGCCAGCAUGAUCUGAGUUUACCUUCUUUAACGGUAAGAACAGAUCAUGUGGCUGCUUCACCUGUUGAACGGAAG	UGAAGCUGCCAGCAUGAUCUGA	38349.1	16202.2	165228	38213.1
Wgs220873_156_100	miR167	csi-miR167b|ahy-miR167-5p|ptc-miR167f|gma-miR167e|gma-miR167f|ptc-miR167g	AUCAUGCACCACUACCAGUUGAAGCUGCCAGCAUGAUCUUAACUUUCCUCACCCAGUUGAAGAGAGAUCAGAUCAUGUGGCAGUUUCACCCAGUAGUUGU	UGAAGCUGCCAGCAUGAUCUUA	8450.9	10156.3	26939.9	21799.2
Est17232_164_120	miR168	ccl-miR168|ptc-miR168b|rco-miR168|gma-miR168|bna-miR168|aly-miR168b|crt-miR168|ath-miR168b|aly-miR168a|ptc-miR168a|ath-miR168a|vvi-miR168	UCACUGUGCGGUCUCUAAUUCGCUUGGUGCAGGUCGGGAACCGGUUUCUGCGCGAAAUGGUGAAGUGGUAGCCGGCGGCGAAUUGGAUCCCGCCUUGCAUCAACUGAAUCGGAGGCCGCA	UCGCUUGGUGCAGGUCGGGAA	1965.3	3125.3	4877.4	5448.6
Est18174_0_100	miR169	mtr-miR169g|sbi-miR169k|ptc-miR169e|vvi-miR169s|ptc-miR169f|vvi-miR169c|ptc-miR169g|osa-miR169c|ptc-miR169h|zma-miR169c|rco-miR169a|vvi-miR169k|rco-miR169b|vvi-miR169w|ptc-miR169d|zma-miR169r|sbi-miR169b|ath-miR169b|sly-miR169a|ath-miR169c|osa-miR169b|aqc-miR169c|vvi-miR169a|gma-miR169a|aly-miR169c|aly-miR169b|vvi-miR169j|mtr-miR169j	AACAGAGAGUGAUGCAGCCAAGGAUGACUUGCCGGCGUUAUGCUGCAUGAUGCUUUUUACGGCGACUUUGCCGGCAAGUGGUUCUUGGCUACGUUUGGCU	CAGCCAAGGAUGACUUGCCGG	692.2	702.4	784	500.1	MOOBK93TF|MOOBK93TRB|MOOE365TF|MOPDP77TF	3	||||||||:||||-||||||-;||||||||:||||-||||||-;||||||||:||||-||||||-;||||||||:||||-||||||-	FF387233 4 of 6 Y 613 5e-05 UniRef90_A7NZQ3 Chromosome chr6 scaffold_3, whole genome shotgun sequence n=1 Tax=Vitis vinifera RepID=A7NZQ3_VITVI|FF386544 5 of 6 Y 615 5e-05 UniRef90_A7NZQ3 Chromosome chr6 scaffold_3, whole genome shotgun sequence n=1 Tax=Vitis vinifera RepID=A7NZQ3_VITVI|FF402714 3 of 6 Y 780 4e-23 UniRef90_A7NZQ3 Chromosome chr6 scaffold_3, whole genome shotgun sequence n=1 Tax=V…	NF-YA9 (NUCLEAR FACTOR Y, SUBUNIT A9); specific transcriptional repressor/ transcription factor chr3:7326495-7328369 FORWARD| NF-YA9 (NUCLEAR FACTOR Y, SUBUNIT A9); specific transcriptional repressor/ transcription factor chr3:7326495-7328369 FORWARD| NF-YA9 (NUCLEAR FACTOR Y, SUBUNIT A9); specific transcriptional repressor/ transcription factor chr3:7326495-7328369 FORWARD| NF-YA9 (NUCLEAR FACTO…
Vun278601_391_120	miR169	mtr-miR169k|mtr-miR169c	AGAACCAGAAAGUGGAGUGCAGCCAAGGGUGAUUUGCCGGCACUAACUACUCAGUGUUAAGUGUUUGAUUGAUAUAUUUUCGGUUUUCCGGCAAGUUUCUCUUGGCUACAUUCCGGUUUC	CAGCCAAGGGUGAUUUGCCGG	314.9	92.3	357.6	55.6	MOOBK93TF|MOOBK93TRB|MOOE365TF|MOPDP77TF	3	||||||||::||||||||||-;||||||||::||||||||||-;||||||||::||||||||||-;||||||||::||||||||||-	FF387233 4 of 6 Y 613 5e-05 UniRef90_A7NZQ3 Chromosome chr6 scaffold_3, whole genome shotgun sequence n=1 Tax=Vitis vinifera RepID=A7NZQ3_VITVI|FF386544 5 of 6 Y 615 5e-05 UniRef90_A7NZQ3 Chromosome chr6 scaffold_3, whole genome shotgun sequence n=1 Tax=Vitis vinifera RepID=A7NZQ3_VITVI|FF402714 3 of 6 Y 780 4e-23 UniRef90_A7NZQ3 Chromosome chr6 scaffold_3, whole genome shotgun sequence n=1 Tax=V…	NF-YA9 (NUCLEAR FACTOR Y, SUBUNIT A9); specific transcriptional repressor/ transcription factor chr3:7326495-7328369 FORWARD| NF-YA9 (NUCLEAR FACTOR Y, SUBUNIT A9); specific transcriptional repressor/ transcription factor chr3:7326495-7328369 FORWARD| NF-YA9 (NUCLEAR FACTOR Y, SUBUNIT A9); specific transcriptional repressor/ transcription factor chr3:7326495-7328369 FORWARD| NF-YA9 (NUCLEAR FACTO…
Vun54590_44_120	miR169	gma-miR169d	AGAGGCAAAGAGAGUACAUCUGAGCCAAGGAUGACUUGCCGGCAUCUGCUACAAAAGCAACUAGCAGAAGAGUGUUUUACUCUUUUGAAGAUGUUGCCGGCGAGACAACUUGGCUCAUUU	UGAGCCAAGGAUGACUUGCCGG	16.3	10.1	24.8	9.3	MOOBP23TF|UCRVU04_CCNI12372_b1|UCRVU11_CCNW474_b1	2.5	|||||||||||||||||-||-:;|||||||||||||||||-||-:;||||||||||||||-|||||-:	FF389288 3 of 5 Y 808 7e-40 UniRef90_A7P6L4 Chromosome chr9 scaffold_7, whole genome shotgun sequence n=1 Tax=Vitis vinifera RepID=A7P6L4_VITVI|FG811944 4 of 5 Y 685 6e-27 UniRef90_A7P6L4 Chromosome chr9 scaffold_7, whole genome shotgun sequence n=1 Tax=Vitis vinifera RepID=A7P6L4_VITVI|FC461142 2 of 2 Y 750 8e-24 UniRef90_A4ZVU9 CCAAT-binding transcription factor n=1 Tax=Medicago truncatula RepI…	NF-YA3 (NUCLEAR FACTOR Y, SUBUNIT A3); transcription factor chr1:27405699-27407088 REVERSE| NF-YA3 (NUCLEAR FACTOR Y, SUBUNIT A3); transcription factor chr1:27405699-27407088 REVERSE| NF-YA2 (NUCLEAR FACTOR Y, SUBUNIT A2); transcription factor chr3:1676922-1678324 REVERSE
Vun93504_250_120	miR169	mtr-miR169g|sbi-miR169k|ptc-miR169e|vvi-miR169s|ptc-miR169f|vvi-miR169c|ptc-miR169g|osa-miR169c|ptc-miR169h|zma-miR169c|rco-miR169a|vvi-miR169k|rco-miR169b|vvi-miR169w|ptc-miR169d|zma-miR169r|sbi-miR169b|ath-miR169b|sly-miR169a|ath-miR169c|osa-miR169b|aqc-miR169c|vvi-miR169a|gma-miR169a|aly-miR169c|aly-miR169b|vvi-miR169j|mtr-miR169j	AAGAGGCAGAAAGUAGAGUGCAGCCAAGGAUGACUUGCCGGCAGUUAUGUGUUUACUCUCUCUUCGCCGUCGUCUUCUUCGCCGGCAAGUUGUUCUUGGCUACAUUUUGCUCUCUUCUUA	CAGCCAAGGAUGACUUGCCGG	692.2	702.4	784	500.1	MOOBK93TF|MOOBK93TRB|MOOE365TF|MOPDP77TF	3	||||||||:||||-||||||-;||||||||:||||-||||||-;||||||||:||||-||||||-;||||||||:||||-||||||-	FF387233 4 of 6 Y 613 5e-05 UniRef90_A7NZQ3 Chromosome chr6 scaffold_3, whole genome shotgun sequence n=1 Tax=Vitis vinifera RepID=A7NZQ3_VITVI|FF386544 5 of 6 Y 615 5e-05 UniRef90_A7NZQ3 Chromosome chr6 scaffold_3, whole genome shotgun sequence n=1 Tax=Vitis vinifera RepID=A7NZQ3_VITVI|FF402714 3 of 6 Y 780 4e-23 UniRef90_A7NZQ3 Chromosome chr6 scaffold_3, whole genome shotgun sequence n=1 Tax=V…	NF-YA9 (NUCLEAR FACTOR Y, SUBUNIT A9); specific transcriptional repressor/ transcription factor chr3:7326495-7328369 FORWARD| NF-YA9 (NUCLEAR FACTOR Y, SUBUNIT A9); specific transcriptional repressor/ transcription factor chr3:7326495-7328369 FORWARD| NF-YA9 (NUCLEAR FACTOR Y, SUBUNIT A9); specific transcriptional repressor/ transcription factor chr3:7326495-7328369 FORWARD| NF-YA9 (NUCLEAR FACTO…
Wgs117076_212_120	miR169	mtr-miR169g|sbi-miR169k|ptc-miR169e|vvi-miR169s|ptc-miR169f|vvi-miR169c|ptc-miR169g|osa-miR169c|ptc-miR169h|zma-miR169c|rco-miR169a|vvi-miR169k|rco-miR169b|vvi-miR169w|ptc-miR169d|zma-miR169r|sbi-miR169b|ath-miR169b|sly-miR169a|ath-miR169c|osa-miR169b|aqc-miR169c|vvi-miR169a|gma-miR169a|aly-miR169c|aly-miR169b|vvi-miR169j|mtr-miR169j	AAGGAGCAGAGAGUGUAGUGCAGCCAAGGAUGACUUGCCGGCAUUAGCCAAGUUUAUCAGCAUCUUCACUCAUGUUCUUGCCGGCAAGUUGCCCUUGGCUAUAUUGGACUCUCUUCUUCU	CAGCCAAGGAUGACUUGCCGG	692.2	702.4	784	500.1	MOOBK93TF|MOOBK93TRB|MOOE365TF|MOPDP77TF	3	||||||||:||||-||||||-;||||||||:||||-||||||-;||||||||:||||-||||||-;||||||||:||||-||||||-	FF387233 4 of 6 Y 613 5e-05 UniRef90_A7NZQ3 Chromosome chr6 scaffold_3, whole genome shotgun sequence n=1 Tax=Vitis vinifera RepID=A7NZQ3_VITVI|FF386544 5 of 6 Y 615 5e-05 UniRef90_A7NZQ3 Chromosome chr6 scaffold_3, whole genome shotgun sequence n=1 Tax=Vitis vinifera RepID=A7NZQ3_VITVI|FF402714 3 of 6 Y 780 4e-23 UniRef90_A7NZQ3 Chromosome chr6 scaffold_3, whole genome shotgun sequence n=1 Tax=V…	NF-YA9 (NUCLEAR FACTOR Y, SUBUNIT A9); specific transcriptional repressor/ transcription factor chr3:7326495-7328369 FORWARD| NF-YA9 (NUCLEAR FACTOR Y, SUBUNIT A9); specific transcriptional repressor/ transcription factor chr3:7326495-7328369 FORWARD| NF-YA9 (NUCLEAR FACTOR Y, SUBUNIT A9); specific transcriptional repressor/ transcription factor chr3:7326495-7328369 FORWARD| NF-YA9 (NUCLEAR FACTO…
Wgs196978_534_120	miR169	gma-miR169d	AGGUAGAGAGAGUACGAUUUGAGCCAAGGAUGACUUGCCGGCAUAUGGAAAAGCUUGAUCUUUCCCAAAACAUUGCCGGCGAGAUAUUCAGGUUCAUUUUUACUCUCUCUACUCUCAUAC	UGAGCCAAGGAUGACUUGCCGG	16.3	10.1	24.8	9.3	MOOBP23TF|UCRVU04_CCNI12372_b1|UCRVU11_CCNW474_b1	2.5	|||||||||||||||||-||-:;|||||||||||||||||-||-:;||||||||||||||-|||||-:	FF389288 3 of 5 Y 808 7e-40 UniRef90_A7P6L4 Chromosome chr9 scaffold_7, whole genome shotgun sequence n=1 Tax=Vitis vinifera RepID=A7P6L4_VITVI|FG811944 4 of 5 Y 685 6e-27 UniRef90_A7P6L4 Chromosome chr9 scaffold_7, whole genome shotgun sequence n=1 Tax=Vitis vinifera RepID=A7P6L4_VITVI|FC461142 2 of 2 Y 750 8e-24 UniRef90_A4ZVU9 CCAAT-binding transcription factor n=1 Tax=Medicago truncatula RepI…	NF-YA3 (NUCLEAR FACTOR Y, SUBUNIT A3); transcription factor chr1:27405699-27407088 REVERSE| NF-YA3 (NUCLEAR FACTOR Y, SUBUNIT A3); transcription factor chr1:27405699-27407088 REVERSE| NF-YA2 (NUCLEAR FACTOR Y, SUBUNIT A2); transcription factor chr3:1676922-1678324 REVERSE
Wgs43305_125_120	miR169	mtr-miR169p	GAAGGUAGAGAGAGUAGAUGUGAGCAGGGAUGGCUUGCCGGCAUACUUAUGCUUAAAAACCAAGCAUCCCUCUGUGGGUAUUGCUGGGGAGCCAUCCUUGCUCAUACUUCCUUCCUUUAC	UGAGCAGGGAUGGCUUGCCGG	55	2.9	59.1	20.1
Vun278048_162_120	miR171	ctr-miR171	CAAGCACAACACAAAUCAAGGUAUUGGCGUGCCUCAAUUUGAAUACAUGGCUUCUAAGAAACACAAGCCAUGUACUUUGAUUGAGCCGCGUCAAUAUCUUAUUUUGCACUUCUUUCCAUC	UUGAGCCGCGUCAAUAUCUUA	117.4	484.6	202.2	893.7
Vun32809_77_140	miR171	sbi-miR171d|zma-miR171j|aqc-miR171a|zma-miR171i|far-miR171|zma-miR171e|osa-miR171c|zma-miR171d|aqc-miR171d|vvi-miR171a|osa-miR171e|crt-miR171|osa-miR171f|vvi-miR171c|mtr-miR171g|vvi-miR171d|bdi-miR171c|sbi-miR171k|rco-miR171e|ptc-miR171h|rco-miR171f|rco-miR171c|sly-miR171a|vvi-miR171i|ptc-miR171g|sbi-miR171b|ptc-miR171f|ptc-miR171e|osa-miR171d|tae-miR171a|mtr-miR171d|aqc-miR171b|hvu-miR171|sbi-mi…	GUUAUUGUGAUAUUGGCCUGGUUCACUCAGACAUGUGUACCACACACACUUAUGUCUUGCCCUAGAAACAUUGUAAGUUUGUGUGUCUGGUUUUUGGGUUUGAUUGAGCCGUGCCAAUAUCUCAGUGCUUCUUCAUGUUU	UGAUUGAGCCGUGCCAAUAUC	25.3	137	59.1	43.2
Vun37466_339_240	miR171	ptc-miR171b|bra-miR171a|sly-miR171b|gma-miR171a|bna-miR171d|bra-miR171c|bna-miR171e|aly-miR171b|aly-miR171c|bna-miR171b|bol-miR171a|bra-miR171d|ptc-miR171a|ath-miR171c|rco-miR171a|ath-miR171b|bna-miR171c|bra-miR171b|bna-miR171a|rco-miR171b|tae-miR171b|mtr-miR171f	UUUAAACCUUUAUAUCACCACUAUCUUAUCUUUCAUUCUUCUUCUUCUUCUUCUUACUUCUUCUUUCUGCUUACUUUUUCUGCAGAUAUGCUUCAACAACAUCGUGGCAAUGAGGGGUAGAGGGGACCGGUUCAACGGGAUAUUGGUCCGGUUCAAUAAGAAAGCAAUGCUCAAACCGUUUUCGGGUCCUGUUUUUUCAUUGAGCCGUGCCAAUAUCACGAGCCACUGCUUCUUCUCUUU	UUGAGCCGUGCCAAUAUCACGA	405.5	441.3	195.3	396.7	MOODD01TF|UCRVU08_CCNS12787_b1|UCRVU09_CCNT6478_b1	4	|||||||||:||||:-||||:-;|||||||||:||||:-||||:-;|||||||||:||||:-||||:-	FF392814 5 of 9 Y 623 2e-18 UniRef90_A7PP04 Chromosome chr8 scaffold_23, whole genome shotgun sequence n=1 Tax=Vitis vinifera RepID=A7PP04_VITVI|FG893408 6 of 9 Y 437 3e-07 UniRef90_A7PP04 Chromosome chr8 scaffold_23, whole genome shotgun sequence n=1 Tax=Vitis vinifera RepID=A7PP04_VITVI|FG924317 4 of 9 Y 599 6e-30 UniRef90_A7PP04 Chromosome chr8 scaffold_23, whole genome shotgun sequence n=1 Ta…	mRNA capping enzyme family protein chr3:2788435-2792913 REVERSE| mRNA guanylyltransferase/ phosphatase/ polynucleotide 5'-phosphatase/ protein tyrosine phosphatase/ protein tyrosine/serine/threonine phosphatase chr5:117520-121392 FORWARD| mRNA capping enzyme family protein chr3:2788435-2792913 REVERSE
Vun95421_350_100	miR171	sbi-miR171d|zma-miR171j|aqc-miR171a|zma-miR171i|far-miR171|zma-miR171e|osa-miR171c|zma-miR171d|aqc-miR171d|vvi-miR171a|osa-miR171e|crt-miR171|osa-miR171f|vvi-miR171c|mtr-miR171g|vvi-miR171d|bdi-miR171c|sbi-miR171k|rco-miR171e|ptc-miR171h|rco-miR171f|rco-miR171c|sly-miR171a|vvi-miR171i|ptc-miR171g|sbi-miR171b|ptc-miR171f|ptc-miR171e|osa-miR171d|tae-miR171a|mtr-miR171d|aqc-miR171b|hvu-miR171|sbi-mi…	GAGAUAUUGGUACGGUUCAAUCAGAAGGCAGUGCUUUAUGAUUCUAAAGCUCUCUUUGUUUGAUUGAGCCGUGCCAAUAUCACAUGUAACUCUCACCCUC	UGAUUGAGCCGUGCCAAUAUC	25.3	137	59.1	43.2
Vun97431_1564_120	miR171	vvi-miR171f	GGAGGCAGAGAAAGCGAUGUUGGUGAGGUUCAAUCCGAAGACGGAUUUACAUGUAGAAGCAGUAAAAUACGAUCUCAGAUUGAGCCGCGCCAAUAUCACUUAUCAUUGUUGCUUUCCAGC	UUGAGCCGCGCCAAUAUCACU	4.5	7.2	8.3	4.6
Vun99012_489_100	miR171	sly-miR171c	AUGGACCGGUUUAACGGGAUAUUGGUCCGGUUCAAUGAGAAAGCAAUGCUCAAAAUGUCUCAGGCCCUGCUUUUCGAUUGAGCCGUGCCAAUAUCACGUG	UAUUGGUCCGGUUCAAUGAGA	57.9	54.8	85.3	214.6
Wgs106389_241_120	miR171	ctr-miR171	UAUGAAUUGCACAAGCCAAGGUAUUGGCGCGCCUCAAUUUGAAGACAUGGUUAACAAGAAAACCAACCAUGUGGUUUUAAUUGAGCCGCGUCAAUAUCUCAUCUUGCACUUCUUUCCAUC	UUGAGCCGCGUCAAUAUCUCA	415.9	1543.2	449.8	2052.9
Wgs196165_256_140	miR171	sbi-miR171d|zma-miR171j|aqc-miR171a|zma-miR171i|far-miR171|zma-miR171e|osa-miR171c|zma-miR171d|aqc-miR171d|vvi-miR171a|osa-miR171e|crt-miR171|osa-miR171f|vvi-miR171c|mtr-miR171g|vvi-miR171d|bdi-miR171c|sbi-miR171k|rco-miR171e|ptc-miR171h|rco-miR171f|rco-miR171c|sly-miR171a|vvi-miR171i|ptc-miR171g|sbi-miR171b|ptc-miR171f|ptc-miR171e|osa-miR171d|tae-miR171a|mtr-miR171d|aqc-miR171b|hvu-miR171|sbi-mi…	UGAUUAUCAUGGAUUUGUGAGUUUUAACCAUUUGAUCAUUUCGAUGUUGUCUUGGCUCAAUCAAAUCAAAGUUCUUAGAGAUCGCAUGAGUUCUUUAGUCUGAUUGAGCCGUGCCAAUAUCACUCAGAUUCAUCUUCUAU	UGAUUGAGCCGUGCCAAUAUC	25.3	137	59.1	43.2
Est17498_474_120	miR172	vvi-miR172d|ata-miR172|bra-miR172a|osa-miR172a|ptc-miR172f|bol-miR172a|bra-miR172b|ath-miR172a|gma-miR172a|sly-miR172a|aly-miR172b|sly-miR172b|aly-miR172a|osa-miR172d|bol-miR172b|ptc-miR172a|gma-miR172b|ath-miR172b|ptc-miR172b|ptc-miR172c|aqc-miR172a	UGUAGCAUCAUCAAGAUUCACAUGCAAACGAAGGUGGAUGGGACUGUGAUGCAAUCUAACCGCUCGUCUUUUUGAUGUGAGAAUCUUGAUGAUGCUGCAUCAGCCAUAAACGACUUUAAA	AGAAUCUUGAUGAUGCUGCAU	879.4	1554.7	654.7	827.3	MOOFV45TF|MOPAW29TF	2	||||||:|||||||||||||-;-|||||:||||||||||||||	FF400185 8 of 10 Y 729 2e-87 UniRef90_A5AWA3 Putative uncharacterized protein n=1 Tax=Vitis vinifera RepID=A5AWA3_VITVI|FF541161 1 of 1 N 650 8e-10 UniRef90_Q9XHC9 Cluster: APETALA2 protein homolog HAP2; n=1; Hyacinthus orientalis|Rep: APETALA2 protein homolog HAP2 - Hyacinthus orientalis (Common hyacinth)	RAP2.7 (RELATED TO AP2.7); DNA binding / transcription factor chr2:12226168-12228251 REVERSE| AP2 (APETALA 2); transcription factor chr4:17400998-17403140 FORWARD
Vun19365_878_140	miR172	gma-miR172e|gma-miR172d|csi-miR172c|gma-miR172c|vvi-miR172c|ptc-miR172h|ptc-miR172g|rco-miR172	GUUUGCCGGUGGAGCAUCAUCAAGAUUCACAAAGCUUUAGGGGCAUUAAUUUGUUUGAGGUGGUCCCUUGUUACUCCAAACCAAUUACGCCUUUGCUAUGGGAAUCUUGAUGAUGCUGCAGCAGCAAUAAAUGACUAAUA	GGAAUCUUGAUGAUGCUGCAG	5.9	27.4	30.3	15.4	MOOCX24TF|UCRVU08_CCNS12614_b1	1	||||||:||||||||||||||;||||||:||||||||||||||	FF391646 3 of 5 Y 661 2e-30 UniRef90_Q9AXI4 APETAL2-like protein n=1 Tax=Pisum sativum RepID=Q9AXI4_PEA|FG893070 4 of 5 Y 340 4e-09 UniRef90_A7PLE5 Chromosome chr7 scaffold_20, whole genome shotgun sequence n=1 Tax=Vitis vinifera RepID=A7PLE5_VITVI	AP2 (APETALA 2); transcription factor chr4:17400998-17403140 FORWARD| AP2 (APETALA 2); transcription factor chr4:17400998-17403140 FORWARD
Vun28638_994_140	miR172	gma-miR172e|gma-miR172d|csi-miR172c|gma-miR172c|vvi-miR172c|ptc-miR172h|ptc-miR172g|rco-miR172	CUGAUUGCUGAUGGAGCAUCAUCAAGAUUCACAGGCUUCAAGGGGGUUUUGUUUGGGGUGGUCCCUGAUUUCUCCCAAAUGAACUUAACCUUUUGAUAUGGGAAUCUUGAUGAUGCUGCAGCAGCAAUAAACGACUAAAA	GGAAUCUUGAUGAUGCUGCAG	5.9	27.4	30.3	15.4	MOOCX24TF|UCRVU08_CCNS12614_b1	1	||||||:||||||||||||||;||||||:||||||||||||||	FF391646 3 of 5 Y 661 2e-30 UniRef90_Q9AXI4 APETAL2-like protein n=1 Tax=Pisum sativum RepID=Q9AXI4_PEA|FG893070 4 of 5 Y 340 4e-09 UniRef90_A7PLE5 Chromosome chr7 scaffold_20, whole genome shotgun sequence n=1 Tax=Vitis vinifera RepID=A7PLE5_VITVI	AP2 (APETALA 2); transcription factor chr4:17400998-17403140 FORWARD| AP2 (APETALA 2); transcription factor chr4:17400998-17403140 FORWARD
Vun91198_211_120	miR172	vvi-miR172d|ata-miR172|bra-miR172a|osa-miR172a|ptc-miR172f|bol-miR172a|bra-miR172b|ath-miR172a|gma-miR172a|sly-miR172a|aly-miR172b|sly-miR172b|aly-miR172a|osa-miR172d|bol-miR172b|ptc-miR172a|gma-miR172b|ath-miR172b|ptc-miR172b|ptc-miR172c|aqc-miR172a	UAUAGUCGUUGUUUGCAGGUGCAGCAGCAUCAAGAUUCACACACAAAUUCUACCUCCAUGGGGGAAUGUUUUGGAGUUGAGAAUCUUGAUGAUGCUGCAUCAGCAAUAGACGAUUCCCGG	AGAAUCUUGAUGAUGCUGCAU	879.4	1554.7	654.7	827.3	MOOFV45TF|MOPAW29TF	2	||||||:|||||||||||||-;-|||||:||||||||||||||	FF400185 8 of 10 Y 729 2e-87 UniRef90_A5AWA3 Putative uncharacterized protein n=1 Tax=Vitis vinifera RepID=A5AWA3_VITVI|FF541161 1 of 1 N 650 8e-10 UniRef90_Q9XHC9 Cluster: APETALA2 protein homolog HAP2; n=1; Hyacinthus orientalis|Rep: APETALA2 protein homolog HAP2 - Hyacinthus orientalis (Common hyacinth)	RAP2.7 (RELATED TO AP2.7); DNA binding / transcription factor chr2:12226168-12228251 REVERSE| AP2 (APETALA 2); transcription factor chr4:17400998-17403140 FORWARD
Wgs208270_415_120	miR172	vvi-miR172d|ata-miR172	CGGUGCAGCAAGAUCAAGAUUCACACCUCCAAAGGACUUUAGCUAUGUACAUGUUGGCUAUGGAAGUUCAGACAAAGAAGUGAGAAUCUUGAUGAUGCUGCACUGGCAAAUACAUGACUA	UGAGAAUCUUGAUGAUGCUGC	23.8	21.6	17.9	29.3	MOOC277TF|MOOCI84TF|MOOFV45TF	1	||||||||:||||||||||||;||||||||:||||||||||||;||||||||:||||||||||||	FF387825 2 of 2 Y 546 2e-25 UniRef90_A7NZC0 Chromosome chr6 scaffold_3, whole genome shotgun sequence n=1 Tax=Vitis vinifera RepID=A7NZC0_VITVI|FF388072 1 of 2 Y 696 6e-38 UniRef90_A7NZC0 Chromosome chr6 scaffold_3, whole genome shotgun sequence n=1 Tax=Vitis vinifera RepID=A7NZC0_VITVI|FF400185 8 of 10 Y 729 2e-87 UniRef90_A5AWA3 Putative uncharacterized protein n=1 Tax=Vitis vinifera RepID=A5AW…	RAP2.7 (RELATED TO AP2.7); DNA binding / transcription factor chr2:12226168-12228251 REVERSE| RAP2.7 (RELATED TO AP2.7); DNA binding / transcription factor chr2:12226168-12228251 REVERSE| RAP2.7 (RELATED TO AP2.7); DNA binding / transcription factor chr2:12226168-12228251 REVERSE
Vun277898_114_100	miR2111	bra-miR2111b|aly-miR2111b|bna-miR2111a|mtr-miR2111m|mtr-miR2111a|mtr-miR2111n|mtr-miR2111r|mtr-miR2111o|mtr-miR2111s|mtr-miR2111p|bna-miR2111b|mtr-miR2111q|mtr-miR2111c|mtr-miR2111k|mtr-miR2111h|mtr-miR2111l|mtr-miR2111i|mtr-miR2111b|mtr-miR2111j|bra-miR2111a|mtr-miR2111e|mtr-miR2111d|ath-miR2111b|ath-miR2111a|aly-miR2111a|mtr-miR2111f|lja-miR2111	GUAUUGGUUUGGGAUCAGAUAAUCUGCAUCCUGAGGUUUAGAAACAAGAUUUUGAUUGGAUCUAAUCCUUGGGAUGUAGAUUAUCACUUCCUUUUGUCAU	UAAUCUGCAUCCUGAGGUUUA	457.5	677.9	191.2	1105.2	UCRVU04_CCNI9882_b1|UCRVU09_CCNT2371_b1|UCRVU09_CCNT2810_b1	2	||||||||||||||||||--|;||||||||||||||||||--|;||||||||||||||||||--|	FG827536 1 of 3 N 641 3e-16 UniRef90_A7P9T3 Chromosome chr14 scaffold_9, whole genome shotgun sequence n=2 Tax=Vitis vinifera RepID=A7P9T3_VITVI|FG917625 2 of 3 N 670 1e-32 UniRef90_A7P9T3 Chromosome chr14 scaffold_9, whole genome shotgun sequence n=2 Tax=Vitis vinifera RepID=A7P9T3_VITVI|FG918335 3 of 3 N 710 8e-36 UniRef90_A7P9T3 Chromosome chr14 scaffold_9, whole genome shotgun sequence n=2 Ta…	kelch repeat-containing F-box family protein chr3:10009692-10010960 REVERSE| kelch repeat-containing F-box family protein chr3:10009692-10010960 REVERSE| kelch repeat-containing F-box family protein chr3:10009692-10010960 REVERSE
Wgs218543_232_100	miR2111	bra-miR2111b|aly-miR2111b|bna-miR2111a|mtr-miR2111m|mtr-miR2111a|mtr-miR2111n|mtr-miR2111r|mtr-miR2111o|mtr-miR2111s|mtr-miR2111p|bna-miR2111b|mtr-miR2111q|mtr-miR2111c|mtr-miR2111k|mtr-miR2111h|mtr-miR2111l|mtr-miR2111i|mtr-miR2111b|mtr-miR2111j|bra-miR2111a|mtr-miR2111e|mtr-miR2111d|ath-miR2111b|ath-miR2111a|aly-miR2111a|mtr-miR2111f|lja-miR2111	UAUUGGGUGAGGACAAAGUUAAUCUGCAUCCUGAGGUUUAGAGUACAUUUUUGGUGUUUCUAGUCCUUGGGAUGCAGAUUACCUCUUCCUCAUCACCAAU	UAAUCUGCAUCCUGAGGUUUA	457.5	677.9	191.2	1105.2	UCRVU04_CCNI9882_b1|UCRVU09_CCNT2371_b1|UCRVU09_CCNT2810_b1	2	||||||||||||||||||--|;||||||||||||||||||--|;||||||||||||||||||--|	FG827536 1 of 3 N 641 3e-16 UniRef90_A7P9T3 Chromosome chr14 scaffold_9, whole genome shotgun sequence n=2 Tax=Vitis vinifera RepID=A7P9T3_VITVI|FG917625 2 of 3 N 670 1e-32 UniRef90_A7P9T3 Chromosome chr14 scaffold_9, whole genome shotgun sequence n=2 Tax=Vitis vinifera RepID=A7P9T3_VITVI|FG918335 3 of 3 N 710 8e-36 UniRef90_A7P9T3 Chromosome chr14 scaffold_9, whole genome shotgun sequence n=2 Ta…	kelch repeat-containing F-box family protein chr3:10009692-10010960 REVERSE| kelch repeat-containing F-box family protein chr3:10009692-10010960 REVERSE| kelch repeat-containing F-box family protein chr3:10009692-10010960 REVERSE
Wgs218543_62_100	miR2111	bra-miR2111b|aly-miR2111b|bna-miR2111a|mtr-miR2111m|mtr-miR2111a|mtr-miR2111n|mtr-miR2111r|mtr-miR2111o|mtr-miR2111s|mtr-miR2111p|bna-miR2111b|mtr-miR2111q|mtr-miR2111c|mtr-miR2111k|mtr-miR2111h|mtr-miR2111l|mtr-miR2111i|mtr-miR2111b|mtr-miR2111j|bra-miR2111a|mtr-miR2111e|mtr-miR2111d|ath-miR2111b|ath-miR2111a|aly-miR2111a|mtr-miR2111f|lja-miR2111	AUAUUGUGUUUGGAAAAGCUAAUCUGUAUCCUGAGGUUUAGAGCAAUAUUUUUCGUUGCGUCUAAUCCUUGGGAUGCAGAUUAUCUCUUCCUUAACAUCA	UAAUCUGUAUCCUGAGGUUUA	240.6	340.4	107.3	333.4	UCRVU04_CCNI9882_b1|UCRVU09_CCNT2371_b1|UCRVU09_CCNT2810_b1	3	|||||||:||||||||||--|;|||||||:||||||||||--|;|||||||:||||||||||--|	FG827536 1 of 3 N 641 3e-16 UniRef90_A7P9T3 Chromosome chr14 scaffold_9, whole genome shotgun sequence n=2 Tax=Vitis vinifera RepID=A7P9T3_VITVI|FG917625 2 of 3 N 670 1e-32 UniRef90_A7P9T3 Chromosome chr14 scaffold_9, whole genome shotgun sequence n=2 Tax=Vitis vinifera RepID=A7P9T3_VITVI|FG918335 3 of 3 N 710 8e-36 UniRef90_A7P9T3 Chromosome chr14 scaffold_9, whole genome shotgun sequence n=2 Ta…	kelch repeat-containing F-box family protein chr3:10009692-10010960 REVERSE| kelch repeat-containing F-box family protein chr3:10009692-10010960 REVERSE| kelch repeat-containing F-box family protein chr3:10009692-10010960 REVERSE
Wgs45118_98_100	miR2111	bra-miR2111b|aly-miR2111b|bna-miR2111a|mtr-miR2111m|mtr-miR2111a|mtr-miR2111n|mtr-miR2111r|mtr-miR2111o|mtr-miR2111s|mtr-miR2111p|vvi-miR2111|mtr-miR2111q|mtr-miR2111c|mtr-miR2111k|mtr-miR2111h|mtr-miR2111l|mtr-miR2111i|mtr-miR2111b|mtr-miR2111j|bra-miR2111a|mtr-miR2111e|mtr-miR2111d|ath-miR2111b|ath-miR2111a|aly-miR2111a|mtr-miR2111f|lja-miR2111|bna-miR2111b	AGCUUGGUUUUGGGAUGUGUUAAUCUGCAUCCUGAGGUGUAGAUAAAUAUUUUUGUUGCAUCUACUCCUUGGGAAGCAGAUUACCUCUUCCUUACUACCA	UAAUCUGCAUCCUGAGGUGUA	1280.5	1459.6	1540.5	1028	UCRVU04_CCNI9882_b1|UCRVU09_CCNT2371_b1|UCRVU09_CCNT2810_b1	1.5	||||||||||||||||||:-|;||||||||||||||||||:-|;||||||||||||||||||:-|	FG827536 1 of 3 N 641 3e-16 UniRef90_A7P9T3 Chromosome chr14 scaffold_9, whole genome shotgun sequence n=2 Tax=Vitis vinifera RepID=A7P9T3_VITVI|FG917625 2 of 3 N 670 1e-32 UniRef90_A7P9T3 Chromosome chr14 scaffold_9, whole genome shotgun sequence n=2 Tax=Vitis vinifera RepID=A7P9T3_VITVI|FG918335 3 of 3 N 710 8e-36 UniRef90_A7P9T3 Chromosome chr14 scaffold_9, whole genome shotgun sequence n=2 Ta…	kelch repeat-containing F-box family protein chr3:10009692-10010960 REVERSE| kelch repeat-containing F-box family protein chr3:10009692-10010960 REVERSE| kelch repeat-containing F-box family protein chr3:10009692-10010960 REVERSE
Wgs130661_307_100	miR2119	pvu-miR2119|gma-miR2119	UGUUUUUCCUCUACAGCUCUCUUUUAUUGGAGAAAAAAAGUGGAUUCUGUUCUUUGCAAUCAAAGGGAGUUGUAGGGGAAGAACAUAAAAAAUGCAGUGU	UCAAAGGGAGUUGUAGGGGAA	28.2	8.7	20.6	7.7	MOOBH85TF|MOOBH85TRB|UCRVU04_CCNI11508_b1|UCRVU04_CCNI1443_b1|UCRVU04_CCNI3432_b1|UCRVU04_CCNI4665_b1|UCRVU04_CCNI4820_b1|UCRVU05_CCNN1245_b1|UCRVU05_CCNN1288_b1|UCRVU05_CCNN14893_b1|UCRVU05_CCNN15472_b1|UCRVU05_CCNN16638_b1|UCRVU05_CCNN17712_b1|UCRVU05_CCNN17797_b1|UCRVU05_CCNN17893_b1|UCRVU05_CCNN18143_b1|UCRVU05_CCNN18387_b1|UCRVU05_CCNN1978_b1|UCRVU05_CCNN20164_b1|UCRVU05_CCNN20293_b1|UCRVU05…	3.5	-||||||||||||-||:|||-;-||||||||||||-||:|||-;-||||||||||||-||:|||-;-||||||||||||-||:|||-;-||||||||||||-||:|||-;-||||||||||||-||:|||-;-||||||||||||-||:|||-;-||||||||||||-||:|||-;-||||||||||||-||:|||-;-||||||||||||-||:|||-;-||||||||||||-||:|||-;-||||||||||||	FF386970 2 of 3 Y 746 7e-70 UniRef90_Q8LJR2 Alcohol dehydrogenase 1 (Fragment) n=1 Tax=Glycine max RepID=Q8LJR2_SOYBN|FF386016 1 of 3 Y 711 7e-70 UniRef90_Q8LJR2 Alcohol dehydrogenase 1 (Fragment) n=1 Tax=Glycine max RepID=Q8LJR2_SOYBN|FG810286 24 of 145 Y 638 3e-98 UniRef90_Q8LJR2 Alcohol dehydrogenase 1 (Fragment) n=1 Tax=Glycine max RepID=Q8LJR2_SOYBN|FG812784 16 of 145 Y 726 1e-113 UniRef90_Q…	ADH1 (ALCOHOL DEHYDROGENASE 1); alcohol dehydrogenase chr1:28975509-28977216 FORWARD| ADH1 (ALCOHOL DEHYDROGENASE 1); alcohol dehydrogenase chr1:28975509-28977216 FORWARD| ADH1 (ALCOHOL DEHYDROGENASE 1); alcohol dehydrogenase chr1:28975509-28977216 FORWARD| ADH1 (ALCOHOL DEHYDROGENASE 1); alcohol dehydrogenase chr1:28975509-28977216 FORWARD| ADH1 (ALCOHOL DEHYDROGENASE 1); alcohol dehydrogenase c…
Est17093_129_220	miR319	aly-miR319c|pvu-miR319c|ath-miR319c|rco-miR319d|aly-miR319d	GAAAGAGAGUGAAGGAGCUUCCCUCAGCCCAUUCAUGGACACAGAAUAAGAUUGGGUUGCAAAAUUAACCACUAAUUGAUUCACACAAUAGUAUUGAGUUAGGGUGAUGCUGUUUUUGCUGUGAUAUGAUUGUGUGAAUGAAGUGGUGCAUAUAUAUUGUGACCCUCUUUCUCUGUGCUUGGACUGAAGGGAGCUCCUUCUUUCUGUUGCCUCCUUUUGU	UGGACUGAAGGGAGCUCCUUC	1019	2637.9	685	1214.8	UCRVU09_CCNT16812_g1	3.5	-||||||||||||:||-||||-	FG940315 1 of 2 Y 775 1e-63 UniRef90_A7QKP2 Chromosome chr2 scaffold_113, whole genome shotgun sequence n=1 Tax=Vitis vinifera RepID=A7QKP2_VITVI	transferase family protein chr5:5782061-5783682 REVERSE
Est17179_297_240	miR319	Wgs166059_376_200--aly-miR319c|pvu-miR319c|ath-miR319c|rco-miR319d|aly-miR319d	AUGUAAGGGUUACGAAGGGGCUCACUUCAGUCCAGUCCGCGGCGGUAGAAGGCUGUGACUCAGCUGCUGACUCGUUGGUUCAAGAGUUCACCAUUUAAGGUCAAUGUCAGCCCAUGAAACAGUUAAGGUUGUAACAGUUAAGGUGGUGCGCUUCUGAUUCAACGAUGCGGGAGCUGCAUUCGGCCGUCACUGUCACGUCUUGGACUGAAGGGGCCUCUUCAUUUCCUUUAUCUGUUUGGC	UUGGACUGAAGGGGCCUCUUC	13.4	38.9	24.8	205.3	MOPAI06TF|UCRVU09_CCNT7626_b2	3	|||||||||||||-||:|:|-;|||||||||||||-||:|:|-	FF538798 5 of 6 Y 617 1e-41 UniRef90_A7Q165 Chromosome chr10 scaffold_43, whole genome shotgun sequence n=1 Tax=Vitis vinifera RepID=A7Q165_VITVI|FG926223 6 of 6 Y 618 2e-27 UniRef90_A7Q165 Chromosome chr10 scaffold_43, whole genome shotgun sequence n=1 Tax=Vitis vinifera RepID=A7Q165_VITVI	TCP family transcription factor, putative chr4:10163212-10164309 REVERSE| TCP family transcription factor, putative chr4:10163212-10164309 REVERSE
Est4712_284_200	miR319	ppt-miR319d|ppt-miR319c|aqc-miR319|rco-miR319c|ppt-miR319e|rco-miR319a|vvi-miR319g|vvi-miR319c|aly-miR319b|vvi-miR319f|ath-miR319a|aly-miR319a|tae-miR319|ath-miR319b|rco-miR319b|vvi-miR319b|ptc-miR319d|gma-miR319b|ptc-miR319b|ptc-miR319a|ctr-miR319|mtr-miR319|mtr-miR319b|ptc-miR319c|gma-miR319a	AUGUAGGUAAGUGAGCUUUCUUCAGUCCACUCAUAGGUGGCAGUAAGAUUCAAUUAGCUGCCGACUCAUUCAUCCAAAUGCUGAGUAGUGAUACUCUUAAAGAUACUCAUCAAAUGAGUGAAUGAUGCGGGAGACAAAUUGAUUCUUAAGUUUCCUGUACUUGGACUGAAGGGAGCUCCCUUUUCCUUUCUAUGUAAGAU	UUGGACUGAAGGGAGCUCCC	588.2	2692.7	507.5	1603.7	UCRVU09_CCNT16812_g1	3.5	|-||||||||||||:||-||	FG940315 1 of 2 Y 775 1e-63 UniRef90_A7QKP2 Chromosome chr2 scaffold_113, whole genome shotgun sequence n=1 Tax=Vitis vinifera RepID=A7QKP2_VITVI	transferase family protein chr5:5782061-5783682 REVERSE
Vun78330_1521_100	miR319	vvi-miR319e|csi-miR319	AAAGCUGCAGAAAUGGGAGUUCCUUGCAGCCCAAAGCUUCCAUGCACAAGUUGAUGCAGUUUUGGACUGAAGGGAGCUCCUACUUCUUCACUUUCCCAUA	UUUGGACUGAAGGGAGCUCCU	912.1	1748	1034.4	1912.4
Wgs10290_411_100	miR319	vvi-miR319e|csi-miR319	GCAGAAAUAGGAGUUCUCUUGCAGCCCAAAACACUCUCUGCAUAACUUCAUCGUGCUGUUUUGGACUGAAGGGAGCUCCUUCUUCUUCACUUUCCUCUAU	UUUGGACUGAAGGGAGCUCCU	912.1	1748	1034.4	1912.4
Wgs159894_194_200	miR319	ppt-miR319d|ppt-miR319c|aqc-miR319|rco-miR319c|ppt-miR319e|rco-miR319a|vvi-miR319g|vvi-miR319c|aly-miR319b|vvi-miR319f|ath-miR319a|aly-miR319a|tae-miR319|ath-miR319b|rco-miR319b|vvi-miR319b|ptc-miR319d|gma-miR319b|ptc-miR319b|ptc-miR319a|ctr-miR319|mtr-miR319|mtr-miR319b|ptc-miR319c|gma-miR319a	AUGGUUGAAGAGAGCUUCCUUCAGUCCACUCAUGGAUGGGUGAGGGGUUUGAAUUAGCUGCUGACUCAUUCAUUCAAACACAAUAGAUCUGACAUCAUGGUAUGCUAUUGUGAAUGUCUGAAUGAUGCAGGAGCUAAAUUUCUUCCCUUUCUUGUCUGUGCUUGGACUGAAGGGAGCUCCCUCUAACUGUUUAUAAUGUU	UUGGACUGAAGGGAGCUCCC	588.2	2692.7	507.5	1603.7	UCRVU09_CCNT16812_g1	3.5	|-||||||||||||:||-||	FG940315 1 of 2 Y 775 1e-63 UniRef90_A7QKP2 Chromosome chr2 scaffold_113, whole genome shotgun sequence n=1 Tax=Vitis vinifera RepID=A7QKP2_VITVI	transferase family protein chr5:5782061-5783682 REVERSE
Wgs166059_376_200	miR319	aly-miR319c|pvu-miR319c|ath-miR319c|rco-miR319d|aly-miR319d	UGAAGGAGUUUCUUCAGUCCUAGCAAAGGUAUGGAGGGUUGCUGAAGUAUCUGCUGUGUCAUUCUUACACACAGUAGGGGUUAUUGAUAAGAGGUGUUUUGUUACUGUACUUGUGUGAAUGAAUGAAGCAGGAGAUAUUUUGCAUCUUCUCUCUUUUGCUUGGACUGAAGGAGCCCCUUCAAUUAUCUCUGUUGCCUCCA	UUGGACUGAAGGAGCCCCUUC	46	38.9	23.4	20.1	UCRVU08_CCNS11916_b1|UCRVU09_CCNT11177_b1	3.5	-||:||||||||||-||||:|;-||:||||||||||-||||:|	FG891734 2 of 2 N 742 1e-97 UniRef90_Q52ZH7 FPA (Fragment) n=1 Tax=Pisum sativum RepID=Q52ZH7_PEA|FG931200 1 of 2 N 822 8e-93 UniRef90_Q52ZH7 FPA (Fragment) n=1 Tax=Pisum sativum RepID=Q52ZH7_PEA	FPA; RNA binding chr2:18026397-18030989 REVERSE| FPA; RNA binding chr2:18026397-18030989 REVERSE
Wgs251385_370_200	miR319	aly-miR319c|pvu-miR319c|ath-miR319c|rco-miR319d|aly-miR319d	GAGAACGAAGGAGCUUCCUUCAGCCCACGUAUAAAGGGUUGCUCAAGUAUCUGCUGACUCAUUCAUAGAGACACAGUAAGGGUUUAUAUAAGGCCAUUUUUCUACUGUAAUUGUGUGAAUGAAGCAGCAGAUAUUUUGCAUCCCUCUUGCUCUGUGCUUGGACUGAAGGGGAGCUCCUUCCUUCUCUUGUCUCCAUCAUU	UGGACUGAAGGGGAGCUCCUUC	606.1	457.2	343.9	409	UCRVU04_CCNI10631_g1|UCRVU05_CCNN5119_g1|UCRVU05_CCNN5458_g1|UCRVU05_CCNN6190_b1|UCRVU05_CCNN6902_g1|UCRVU07_CCNP4398_g1|UCRVU07_CCNP7348_g1|UCRVU08_CCNS2505_g1|UCRVU08_CCNS4090_g1|UCRVU09_CCNT4187_g1|UCRVU09_CCNT4619_g1	4	-|||||||||:|||:-:|||||;-|||||||||:|||:-:|||||;-|||||||||:|||:-:|||||;|||||||||||||--|:|||:-;-|||||||||:|||:-:|||||;-|||||||||:|||:-:|||||;-|||||||||:|||:-:|||||;-|||||||||:|||:-:|||||;-|||||||||:|||:-:|||||;-|||||||||:|||:-:|||||;-|||||||||:|||:-:|||||	FG808775 20 of 30 Y 628 7e-74 UniRef90_A7PEI8 Chromosome chr11 scaffold_13, whole genome shotgun sequence n=1 Tax=Vitis vinifera RepID=A7PEI8_VITVI|FG842356 22 of 30 Y 595 2e-67 UniRef90_A7PEI8 Chromosome chr11 scaffold_13, whole genome shotgun sequence n=1 Tax=Vitis vinifera RepID=A7PEI8_VITVI|FG842925 21 of 30 Y 584 2e-67 UniRef90_A7PEI8 Chromosome chr11 scaffold_13, whole genome shotgun sequen…	STT3A (STAUROSPORIN AND TEMPERATURE SENSITIVE 3-LIKE A); oligosaccharyl transferase chr5:6652649-6658214 FORWARD| STT3A (STAUROSPORIN AND TEMPERATURE SENSITIVE 3-LIKE A); oligosaccharyl transferase chr5:6652649-6658214 FORWARD| STT3A (STAUROSPORIN AND TEMPERATURE SENSITIVE 3-LIKE A); oligosaccharyl transferase chr5:6652649-6658214 FORWARD| TCP3; transcription factor chr1:19850260-19851435 REVERSE…
Vun85621_892_100	miR390	aly-miR390a|zma-miR390b|sbi-miR390|ghr-miR390b|zma-miR390a|gma-miR390a-5p|osa-miR390|rco-miR390a|ptc-miR390c|ppt-miR390a|rco-miR390b|ptc-miR390a|bna-miR390a|ptc-miR390b|mtr-miR390|ghr-miR390a|bna-miR390c|ptc-miR390d|aly-miR390b|ghr-miR390c|vvi-miR390|bna-miR390b|ath-miR390a|ppt-miR390b|ath-miR390b|csi-miR390	AGAGUACUGAAGAAUCUGUAAAGCUCAGGAGGGAUAGCGCCAUGAUUUGUCACAUCAUCGUGUUCUUUGGCGCUAUCUAUCCUGAGUUUCACGGUUUCUU	AAGCUCAGGAGGGAUAGCGCC	2140.6	7241.5	3585.8	5308.2	UCRVU05_CCNN3199_b1|UCRVU08_CCNS10634_b1	4	-|||||||||||:||||--||;||-|||||||||:||||-|||	FG839088 1 of 1 N 644 2e-67 UniRef90_A7QVA0 Chromosome chr2 scaffold_187, whole genome shotgun sequence n=2 Tax=Vitis vinifera RepID=A7QVA0_VITVI|FG889268 1 of 1 N 697 6e-86 UniRef90_A7QKS1 Chromosome undetermined scaffold_114, whole genome shotgun sequence n=1 Tax=Vitis vinifera RepID=A7QKS1_VITVI	leucine-rich repeat transmembrane protein kinase, putative chr4:11941384-11943696 FORWARD| leucine-rich repeat transmembrane protein kinase, putative chr5:19839785-19843744 FORWARD
Vun86761_227_120	miR390	gma-miR390b	GAGUAUGGGAGAAUCUGUAAAGCUCAGGAGGGAUAGCACCUUGAUAUUGAUACUUAUGUUCAUAGCAGUAUAUAUUUGGCGCUAUCUAUUCUGAGCUUCAUGGCUUCUUCUUCAUACUGU	AAGCUCAGGAGGGAUAGCACC	52	33.2	110	34	MOPCP23TF|MOPDU64TF|MOPF138TF|UCRVU05_CCNN3199_b1	4	|||||||:||:|:|:|:||||;|||||||:||:|:|:|:||||;|||||||:||:|:|:|:||||;-|||||||||||:||||--||	FF541638 10 of 15 Y 794 1e-127 UniRef90_Q84P43 Protein kinase Pti1 n=1 Tax=Glycine max RepID=Q84P43_SOYBN|FF545416 11 of 15 Y 688 1e-53 UniRef90_Q84P43 Protein kinase Pti1 n=1 Tax=Glycine max RepID=Q84P43_SOYBN|FF555332 9 of 15 Y 621 1e-114 UniRef90_Q84P43 Protein kinase Pti1 n=1 Tax=Glycine max RepID=Q84P43_SOYBN|FG839088 1 of 1 N 644 2e-67 UniRef90_A7QVA0 Chromosome chr2 scaffold_187, whole gen…	serine/threonine protein kinase, putative chr3:21932930-21934883 FORWARD| serine/threonine protein kinase, putative chr2:13096399-13098285 FORWARD| serine/threonine protein kinase, putative chr3:21932930-21934883 FORWARD| leucine-rich repeat transmembrane protein kinase, putative chr4:11941384-11943696 FORWARD
Wgs216012_264_120	miR390	aly-miR390a|zma-miR390b|sbi-miR390|ghr-miR390b|zma-miR390a|gma-miR390a-5p|osa-miR390|rco-miR390a|ptc-miR390c|ppt-miR390a|rco-miR390b|ptc-miR390a|bna-miR390a|ptc-miR390b|mtr-miR390|ghr-miR390a|bna-miR390c|ptc-miR390d|aly-miR390b|ghr-miR390c|vvi-miR390|bna-miR390b|ath-miR390a|ppt-miR390b|ath-miR390b|csi-miR390	UAGUGUGGAAGAAUCUGUAAAGCUCAGGAGGGAUAGCGCCAUGGAUGGUCAUUCCUCACCUCUCUUUUUCUCUCUUUCUCCCCUUUGAUCUUCUCUUGCGCUAUCCAUCCUGAGUUUCAU	AAGCUCAGGAGGGAUAGCGCC	2140.6	7241.5	3585.8	5308.2	UCRVU05_CCNN3199_b1|UCRVU08_CCNS10634_b1	4	-|||||||||||:||||--||;||-|||||||||:||||-|||	FG839088 1 of 1 N 644 2e-67 UniRef90_A7QVA0 Chromosome chr2 scaffold_187, whole genome shotgun sequence n=2 Tax=Vitis vinifera RepID=A7QVA0_VITVI|FG889268 1 of 1 N 697 6e-86 UniRef90_A7QKS1 Chromosome undetermined scaffold_114, whole genome shotgun sequence n=1 Tax=Vitis vinifera RepID=A7QKS1_VITVI	leucine-rich repeat transmembrane protein kinase, putative chr4:11941384-11943696 FORWARD| leucine-rich repeat transmembrane protein kinase, putative chr5:19839785-19843744 FORWARD
Vun277940_0_100	miR393	ath-miR393b|zma-miR393b|aly-miR393b|ath-miR393a|aly-miR393a	AUCCAAAGGGAUCGCAUUGAUCCCAAAUCUCAGAUUUAUCAGUUUUUCCUUCUCUUCCUUGUUCAAUAUUUGGGAUCAUGCUAUCCCUUUGGAUUCCUCC	UCCAAAGGGAUCGCAUUGAUCC	13.4	46.2	2.8	7.7	MOOC013TF|MOPAS55TF|UCRVU08_CCNS10601_b1	2	||||||||||||||||||-|-|;||||||||||||||||||-|-|;||||||||||||||||||-|-|	FF391723 16 of 21 Y 579 2e-67 UniRef90_A7PA10 Chromosome chr14 scaffold_9, whole genome shotgun sequence n=1 Tax=Vitis vinifera RepID=A7PA10_VITVI|FF539590 9 of 21 Y 663 1e-106 UniRef90_A7PA10 Chromosome chr14 scaffold_9, whole genome shotgun sequence n=1 Tax=Vitis vinifera RepID=A7PA10_VITVI|FG889206 20 of 21 Y 409 3e-39 UniRef90_Q0Z845 Auxin-responsive factor TIR1-like protein n=1 Tax=Populus t…	AFB3 (AUXIN SIGNALING F-BOX 3); auxin binding / ubiquitin-protein ligase chr1:4368879-4370780 REVERSE| AFB2 (AUXIN SIGNALING F-BOX 2); auxin binding / ubiquitin-protein ligase chr3:9868342-9870464 FORWARD| AFB3 (AUXIN SIGNALING F-BOX 3); auxin binding / ubiquitin-protein ligase chr1:4368879-4370780 REVERSE
Wgs161461_230_140	miR393	osa-miR393b|ghr-miR393|aly-miR393b|csi-miR393|ath-miR393a|zma-miR393c|aly-miR393a|ath-miR393b|zma-miR393b|zma-miR393a|rco-miR393|ptc-miR393b|ptc-miR393c|osa-miR393|ptc-miR393d|vvi-miR393b|vvi-miR393a|mtr-miR393|sbi-miR393b|gma-miR393|ptc-miR393a|mtr-miR393b|bna-miR393|sbi-miR393	ACCUUAUUGUUGGUGGAGACUUCCAAAGGGAUCGCAUUGAUCUAAGUCUUGCAUUCCCAUGCAGUUCUGGUUUUCCACCUUUUUUUUACCACUGCUUCACUCUGAUUUCGAUCAUGCGAUCCCUUAGGAAUUUUCCAUCG	UUCCAAAGGGAUCGCAUUGAUC	392.2	399.5	1119.6	257.8	MOOC013TF|MOPAS55TF|UCRVU08_CCNS10601_b1	3	-||||||||||||||||||-|-;-||||||||||||||||||-|-;-||||||||||||||||||-|-	FF391723 16 of 21 Y 579 2e-67 UniRef90_A7PA10 Chromosome chr14 scaffold_9, whole genome shotgun sequence n=1 Tax=Vitis vinifera RepID=A7PA10_VITVI|FF539590 9 of 21 Y 663 1e-106 UniRef90_A7PA10 Chromosome chr14 scaffold_9, whole genome shotgun sequence n=1 Tax=Vitis vinifera RepID=A7PA10_VITVI|FG889206 20 of 21 Y 409 3e-39 UniRef90_Q0Z845 Auxin-responsive factor TIR1-like protein n=1 Tax=Populus t…	AFB3 (AUXIN SIGNALING F-BOX 3); auxin binding / ubiquitin-protein ligase chr1:4368879-4370780 REVERSE| AFB2 (AUXIN SIGNALING F-BOX 2); auxin binding / ubiquitin-protein ligase chr3:9868342-9870464 FORWARD| AFB3 (AUXIN SIGNALING F-BOX 3); auxin binding / ubiquitin-protein ligase chr1:4368879-4370780 REVERSE
Wgs175350_405_120	miR393	ath-miR393b|zma-miR393b|aly-miR393b|ath-miR393a|aly-miR393a	ACUGCAACUGGAGGAGGCAUCCAAAGGGAUCGCAUUGAUCCAAAAUCCAACCUUUCAUAUUCUCUCUUUCCCACUCACAAUAUUUGGGAUCAUGCUAUCAUUUUGGAUUUCUCCUUCAGU	UCCAAAGGGAUCGCAUUGAUCC	13.4	46.2	2.8	7.7	MOOC013TF|MOPAS55TF|UCRVU08_CCNS10601_b1	2	||||||||||||||||||-|-|;||||||||||||||||||-|-|;||||||||||||||||||-|-|	FF391723 16 of 21 Y 579 2e-67 UniRef90_A7PA10 Chromosome chr14 scaffold_9, whole genome shotgun sequence n=1 Tax=Vitis vinifera RepID=A7PA10_VITVI|FF539590 9 of 21 Y 663 1e-106 UniRef90_A7PA10 Chromosome chr14 scaffold_9, whole genome shotgun sequence n=1 Tax=Vitis vinifera RepID=A7PA10_VITVI|FG889206 20 of 21 Y 409 3e-39 UniRef90_Q0Z845 Auxin-responsive factor TIR1-like protein n=1 Tax=Populus t…	AFB3 (AUXIN SIGNALING F-BOX 3); auxin binding / ubiquitin-protein ligase chr1:4368879-4370780 REVERSE| AFB2 (AUXIN SIGNALING F-BOX 2); auxin binding / ubiquitin-protein ligase chr3:9868342-9870464 FORWARD| AFB3 (AUXIN SIGNALING F-BOX 3); auxin binding / ubiquitin-protein ligase chr1:4368879-4370780 REVERSE
Vun101791_746_100	miR394	vvi-miR394c|vvi-miR394a|zma-miR394b|ahy-miR394|sbi-miR394b|ghr-miR394a|ptc-miR394a-5p|ptc-miR394b-5p|csi-miR394|osa-miR394|zma-miR394a|ath-miR394a|aly-miR394b|vvi-miR394b|ath-miR394b|sbi-miR394a|aly-miR394a|ghr-miR394b	GGUCUUGUUCCAUAGACAUUUUGGCAUUCUGUCCACCUCCAUUAGUGUCUUCAAACACGAUUCAUAUGGAGGUGGCCAGCAUGCCAAACGGACUCUGUGU	UUUGGCAUUCUGUCCACCUCC	11.9	34.6	4.1	27.8	MOOBT86TF|MOPCV17TF|MOPDR48TF|UCRVU04_CCNI10412_b1|UCRVU04_CCNI3055_b1	1	||||||||||||||-||||||;||||||||||||||-||||||;||||||||||||||-||||||;||||||||||||||-||||||;||||||||||||||-||||||	FF389439 2 of 2 N 778 2e-48 UniRef90_A7QP47 Chromosome chr1 scaffold_136, whole genome shotgun sequence n=2 Tax=Vitis vinifera RepID=A7QP47_VITVI|FF543186 1 of 2 N 789 2e-52 UniRef90_A7QP47 Chromosome chr1 scaffold_136, whole genome shotgun sequence n=2 Tax=Vitis vinifera RepID=A7QP47_VITVI|FF545321 5 of 6 Y 763 1e-113 UniRef90_A7QP47 Chromosome chr1 scaffold_136, whole genome shotgun sequence n=…	F-box family protein chr1:9495741-9497857 FORWARD| F-box family protein chr1:9495741-9497857 FORWARD| F-box family protein chr1:9495741-9497857 FORWARD| F-box family protein chr1:9495741-9497857 FORWARD| F-box family protein chr1:9495741-9497857 FORWARD
Vun7868_923_120	miR394	vvi-miR394c|vvi-miR394a|zma-miR394b|ahy-miR394|sbi-miR394b|ghr-miR394a|ptc-miR394a-5p|ptc-miR394b-5p|csi-miR394|osa-miR394|zma-miR394a|ath-miR394a|aly-miR394b|vvi-miR394b|ath-miR394b|sbi-miR394a|aly-miR394a|ghr-miR394b	AGGGGUGCUUACAGAGUUUCUUGGCAUUCUGUCCACCUCCACUUCAUGUGUCUUUUUUUCUCGUACACUUUUCACUACUACGAGGAGGUGGACAUACUGCCAACAGAGCUGUGUUGGCUU	UUGGCAUUCUGUCCACCUCC	4.5	34.6	2.8	23.2	MOOBT86TF|MOPCV17TF|MOPDR48TF|UCRVU04_CCNI10412_b1|UCRVU04_CCNI3055_b1	1	|||||||||||||-||||||;|||||||||||||-||||||;|||||||||||||-||||||;|||||||||||||-||||||;|||||||||||||-||||||	FF389439 2 of 2 N 778 2e-48 UniRef90_A7QP47 Chromosome chr1 scaffold_136, whole genome shotgun sequence n=2 Tax=Vitis vinifera RepID=A7QP47_VITVI|FF543186 1 of 2 N 789 2e-52 UniRef90_A7QP47 Chromosome chr1 scaffold_136, whole genome shotgun sequence n=2 Tax=Vitis vinifera RepID=A7QP47_VITVI|FF545321 5 of 6 Y 763 1e-113 UniRef90_A7QP47 Chromosome chr1 scaffold_136, whole genome shotgun sequence n=…	F-box family protein chr1:9495741-9497857 FORWARD| F-box family protein chr1:9495741-9497857 FORWARD| F-box family protein chr1:9495741-9497857 FORWARD| F-box family protein chr1:9495741-9497857 FORWARD| F-box family protein chr1:9495741-9497857 FORWARD
Wgs212891_244_100	miR394	vvi-miR394c|vvi-miR394a|zma-miR394b|ahy-miR394|sbi-miR394b|ghr-miR394a|ptc-miR394a-5p|ptc-miR394b-5p|csi-miR394|osa-miR394|zma-miR394a|ath-miR394a|aly-miR394b|vvi-miR394b|ath-miR394b|sbi-miR394a|aly-miR394a|ghr-miR394b	GGUCUUGUUCCAUAGCCAUUUUGGCAUUCUGUCCACCUCCAUCAGUGUUGACAAUUGGAGGUGGCCAGAAGACCAAACGGGCUAUGUGAAUUCGUAUCUA	UUUGGCAUUCUGUCCACCUCC	11.9	34.6	4.1	27.8	MOOBT86TF|MOPCV17TF|MOPDR48TF|UCRVU04_CCNI10412_b1|UCRVU04_CCNI3055_b1	1	||||||||||||||-||||||;||||||||||||||-||||||;||||||||||||||-||||||;||||||||||||||-||||||;||||||||||||||-||||||	FF389439 2 of 2 N 778 2e-48 UniRef90_A7QP47 Chromosome chr1 scaffold_136, whole genome shotgun sequence n=2 Tax=Vitis vinifera RepID=A7QP47_VITVI|FF543186 1 of 2 N 789 2e-52 UniRef90_A7QP47 Chromosome chr1 scaffold_136, whole genome shotgun sequence n=2 Tax=Vitis vinifera RepID=A7QP47_VITVI|FF545321 5 of 6 Y 763 1e-113 UniRef90_A7QP47 Chromosome chr1 scaffold_136, whole genome shotgun sequence n=…	F-box family protein chr1:9495741-9497857 FORWARD| F-box family protein chr1:9495741-9497857 FORWARD| F-box family protein chr1:9495741-9497857 FORWARD| F-box family protein chr1:9495741-9497857 FORWARD| F-box family protein chr1:9495741-9497857 FORWARD
Wgs279751_308_140	miR394	vvi-miR394c|vvi-miR394a|zma-miR394b|ahy-miR394|sbi-miR394b|ghr-miR394a|ptc-miR394a-5p|ptc-miR394b-5p|csi-miR394|osa-miR394|zma-miR394a|ath-miR394a|aly-miR394b|vvi-miR394b|ath-miR394b|sbi-miR394a|aly-miR394a|ghr-miR394b	GGGUUUCUAACAGAGUUUAUUGGCAUUCUGUCCACCUCCACUUUCUUCUCUUCUCUCUGUCUCUCUCAAACACACACGUUAACUAUCCAUCCAUGCCGUUGGAGGUGGGCAUACUGCCAACUCAGUUCUGUUAGUCACUC	UUGGCAUUCUGUCCACCUCC	4.5	34.6	2.8	23.2	MOOBT86TF|MOPCV17TF|MOPDR48TF|UCRVU04_CCNI10412_b1|UCRVU04_CCNI3055_b1	1	|||||||||||||-||||||;|||||||||||||-||||||;|||||||||||||-||||||;|||||||||||||-||||||;|||||||||||||-||||||	FF389439 2 of 2 N 778 2e-48 UniRef90_A7QP47 Chromosome chr1 scaffold_136, whole genome shotgun sequence n=2 Tax=Vitis vinifera RepID=A7QP47_VITVI|FF543186 1 of 2 N 789 2e-52 UniRef90_A7QP47 Chromosome chr1 scaffold_136, whole genome shotgun sequence n=2 Tax=Vitis vinifera RepID=A7QP47_VITVI|FF545321 5 of 6 Y 763 1e-113 UniRef90_A7QP47 Chromosome chr1 scaffold_136, whole genome shotgun sequence n=…	F-box family protein chr1:9495741-9497857 FORWARD| F-box family protein chr1:9495741-9497857 FORWARD| F-box family protein chr1:9495741-9497857 FORWARD| F-box family protein chr1:9495741-9497857 FORWARD| F-box family protein chr1:9495741-9497857 FORWARD
GSS30649_443_100	miR395	sly-miR395b|sly-miR395a|vvi-miR395l|ath-miR395e|vvi-miR395m|rco-miR395e|aly-miR395d|vvi-miR395d|rco-miR395c|vvi-miR395e|rco-miR395d|vvi-miR395f|vvi-miR395j|vvi-miR395g|vvi-miR395k|vvi-miR395h|ptc-miR395b|vvi-miR395i|ptc-miR395c|ptc-miR395g|ptc-miR395d|vvi-miR395a|ptc-miR395e|ptc-miR395h|ptc-miR395f|ath-miR395d|ath-miR395a|ptc-miR395j|rco-miR395b|vvi-miR395c|vvi-miR395b|aly-miR395e|rco-miR395a|csi…	GAGUUCCCUUGAACGCUUCAUUAAGGGUUGUAUCAUUCGUAUAAACAGAUAAUUCCAUACUGAAGUGUUUGGGGGAACUCCUGGUGAUACUUGAAAUUCA	CUGAAGUGUUUGGGGGAACUC	1.5	2.9	2.8	77.2	UCRVU05_CCNN4295_b1|UCRVU08_CCNS10741_b1|UCRVU08_CCNS12194_b1|UCRVU08_CCNS3862_b1	2.5	-|||||:||||||:|||||||;-|||||:||||||:|||||||;-|||||:||||||:|||||||;-|||||:||||||:|||||||	FG840957 4 of 4 N 656 1e-109 UniRef90_Q8SAG1 ATP sulfurylase n=1 Tax=Glycine max RepID=Q8SAG1_SOYBN|FG889466 2 of 4 N 694 1e-114 UniRef90_Q8SAG1 ATP sulfurylase n=1 Tax=Glycine max RepID=Q8SAG1_SOYBN|FG892273 3 of 4 N 702 1e-118 UniRef90_Q8SAG1 ATP sulfurylase n=1 Tax=Glycine max RepID=Q8SAG1_SOYBN|FG905177 1 of 4 N 732 1e-108 UniRef90_Q8SAG1 ATP sulfurylase n=1 Tax=Glycine max RepID=Q8SAG1_SOYBN	APS1 (ATP SULFURYLASE 1); sulfate adenylyltransferase (ATP) chr3:8112837-8114734 FORWARD| APS1 (ATP SULFURYLASE 1); sulfate adenylyltransferase (ATP) chr3:8112837-8114734 FORWARD| APS1 (ATP SULFURYLASE 1); sulfate adenylyltransferase (ATP) chr3:8112837-8114734 FORWARD| APS1 (ATP SULFURYLASE 1); sulfate adenylyltransferase (ATP) chr3:8112837-8114734 FORWARD
Vun36607_207_140	miR395	mtr-miR395h	UUGGAGUUCCUCUGAACACUUCACAAUUGGGGCUACUUCUAUUCUAUUCUAUUCUAUUCAGUCUCACUCUUCAGAUUGAAUAGUUCUUAUCUCACCUGAGUGAAGUGUUUGGGGGAACUUUUGGGUGCAACUAAUACAAA	UGAAGUGUUUGGGGGAACUUU	11.9	26	13.8	148.2	UCRVU05_CCNN22003_b1|UCRVU05_CCNN4295_b1|UCRVU08_CCNS10741_b1|UCRVU08_CCNS12194_b1|UCRVU08_CCNS3862_b1	3.5	||||||-|||||:|:||||||;|||||:||||||:||||||:-;|||||:||||||:||||||:-;|||||:||||||:||||||:-;|||||:||||||:||||||:-	FG858743 1 of 3 Y 660 2e-40 UniRef90_A7PQI4 Chromosome chr6 scaffold_25, whole genome shotgun sequence n=1 Tax=Vitis vinifera RepID=A7PQI4_VITVI|FG840957 4 of 4 N 656 1e-109 UniRef90_Q8SAG1 ATP sulfurylase n=1 Tax=Glycine max RepID=Q8SAG1_SOYBN|FG889466 2 of 4 N 694 1e-114 UniRef90_Q8SAG1 ATP sulfurylase n=1 Tax=Glycine max RepID=Q8SAG1_SOYBN|FG892273 3 of 4 N 702 1e-118 UniRef90_Q8SAG1 ATP sulfu…	unknown protein chr2:11833089-11834051 REVERSE| APS1 (ATP SULFURYLASE 1); sulfate adenylyltransferase (ATP) chr3:8112837-8114734 FORWARD| APS1 (ATP SULFURYLASE 1); sulfate adenylyltransferase (ATP) chr3:8112837-8114734 FORWARD| APS1 (ATP SULFURYLASE 1); sulfate adenylyltransferase (ATP) chr3:8112837-8114734 FORWARD| APS1 (ATP SULFURYLASE 1); sulfate adenylyltransferase (ATP) chr3:8112837-8114734 …
Vun62037_117_100	miR395	mtr-miR395h	GUGUCUCUUGGAGUUCCUCUGAGCACUUCACGAGUGACAUUGAUAGAAUGGUGUUGAUGGUGAAGUGUUUGGGGGAACUUUUGGAUACAGCAAUAACACU	UGAAGUGUUUGGGGGAACUUU	11.9	26	13.8	148.2	UCRVU05_CCNN22003_b1|UCRVU05_CCNN4295_b1|UCRVU08_CCNS10741_b1|UCRVU08_CCNS12194_b1|UCRVU08_CCNS3862_b1	3.5	||||||-|||||:|:||||||;|||||:||||||:||||||:-;|||||:||||||:||||||:-;|||||:||||||:||||||:-;|||||:||||||:||||||:-	FG858743 1 of 3 Y 660 2e-40 UniRef90_A7PQI4 Chromosome chr6 scaffold_25, whole genome shotgun sequence n=1 Tax=Vitis vinifera RepID=A7PQI4_VITVI|FG840957 4 of 4 N 656 1e-109 UniRef90_Q8SAG1 ATP sulfurylase n=1 Tax=Glycine max RepID=Q8SAG1_SOYBN|FG889466 2 of 4 N 694 1e-114 UniRef90_Q8SAG1 ATP sulfurylase n=1 Tax=Glycine max RepID=Q8SAG1_SOYBN|FG892273 3 of 4 N 702 1e-118 UniRef90_Q8SAG1 ATP sulfu…	unknown protein chr2:11833089-11834051 REVERSE| APS1 (ATP SULFURYLASE 1); sulfate adenylyltransferase (ATP) chr3:8112837-8114734 FORWARD| APS1 (ATP SULFURYLASE 1); sulfate adenylyltransferase (ATP) chr3:8112837-8114734 FORWARD| APS1 (ATP SULFURYLASE 1); sulfate adenylyltransferase (ATP) chr3:8112837-8114734 FORWARD| APS1 (ATP SULFURYLASE 1); sulfate adenylyltransferase (ATP) chr3:8112837-8114734 …
Vun96945_318_140	miR395	mtr-miR395h	UCUCUUGGAGUUCCUCUGAAUACUUCACGUGUGGAGCUAUAUAUAUUUAUGUUCAAGGUGUUUCCCUUAACAUAGAAACAAUAGUCUUCAUCACCCAAGUGAAGUGUUUGGGGGAACUUUUGGGUACAACCAACACUCAA	UGAAGUGUUUGGGGGAACUUU	11.9	26	13.8	148.2	UCRVU05_CCNN22003_b1|UCRVU05_CCNN4295_b1|UCRVU08_CCNS10741_b1|UCRVU08_CCNS12194_b1|UCRVU08_CCNS3862_b1	3.5	||||||-|||||:|:||||||;|||||:||||||:||||||:-;|||||:||||||:||||||:-;|||||:||||||:||||||:-;|||||:||||||:||||||:-	FG858743 1 of 3 Y 660 2e-40 UniRef90_A7PQI4 Chromosome chr6 scaffold_25, whole genome shotgun sequence n=1 Tax=Vitis vinifera RepID=A7PQI4_VITVI|FG840957 4 of 4 N 656 1e-109 UniRef90_Q8SAG1 ATP sulfurylase n=1 Tax=Glycine max RepID=Q8SAG1_SOYBN|FG889466 2 of 4 N 694 1e-114 UniRef90_Q8SAG1 ATP sulfurylase n=1 Tax=Glycine max RepID=Q8SAG1_SOYBN|FG892273 3 of 4 N 702 1e-118 UniRef90_Q8SAG1 ATP sulfu…	unknown protein chr2:11833089-11834051 REVERSE| APS1 (ATP SULFURYLASE 1); sulfate adenylyltransferase (ATP) chr3:8112837-8114734 FORWARD| APS1 (ATP SULFURYLASE 1); sulfate adenylyltransferase (ATP) chr3:8112837-8114734 FORWARD| APS1 (ATP SULFURYLASE 1); sulfate adenylyltransferase (ATP) chr3:8112837-8114734 FORWARD| APS1 (ATP SULFURYLASE 1); sulfate adenylyltransferase (ATP) chr3:8112837-8114734 …
Wgs154295_330_120	miR395	sly-miR395b|sly-miR395a|zma-miR395p|ath-miR395e|sbi-miR395g|rco-miR395e|sbi-miR395h|zma-miR395b|rco-miR395c|mtr-miR395a|rco-miR395d|vvi-miR395f|mtr-miR395e|vvi-miR395g|mtr-miR395f|zma-miR395a|mtr-miR395g|vvi-miR395i|osa-miR395b|vvi-miR395j|mtr-miR395i|vvi-miR395k|mtr-miR395j|mtr-miR395r|mtr-miR395k|vvi-miR395m|mtr-miR395l|aly-miR395d|mtr-miR395m|osa-miR395r|mtr-miR395n|aly-miR395e|mtr-miR395o|sbi…	CUGUUGGCUGUAUCCUGGAGUUCCUCUGAACGCUUCAUGUGAAGGGCUAGCUAGUGCAAACGUUCUAAGCCUUAUUCAAUGAAGUGUUUGGGGGAACUCUUGGGCUUAACCAACACUGCA	UGAAGUGUUUGGGGGAACUCU	4.5	53.4	24.8	206.8	UCRVU05_CCNN4295_b1|UCRVU08_CCNS10741_b1|UCRVU08_CCNS12194_b1|UCRVU08_CCNS3862_b1	3	|||||:||||||:|||||||-;|||||:||||||:|||||||-;|||||:||||||:|||||||-;|||||:||||||:|||||||-	FG840957 4 of 4 N 656 1e-109 UniRef90_Q8SAG1 ATP sulfurylase n=1 Tax=Glycine max RepID=Q8SAG1_SOYBN|FG889466 2 of 4 N 694 1e-114 UniRef90_Q8SAG1 ATP sulfurylase n=1 Tax=Glycine max RepID=Q8SAG1_SOYBN|FG892273 3 of 4 N 702 1e-118 UniRef90_Q8SAG1 ATP sulfurylase n=1 Tax=Glycine max RepID=Q8SAG1_SOYBN|FG905177 1 of 4 N 732 1e-108 UniRef90_Q8SAG1 ATP sulfurylase n=1 Tax=Glycine max RepID=Q8SAG1_SOYBN	APS1 (ATP SULFURYLASE 1); sulfate adenylyltransferase (ATP) chr3:8112837-8114734 FORWARD| APS1 (ATP SULFURYLASE 1); sulfate adenylyltransferase (ATP) chr3:8112837-8114734 FORWARD| APS1 (ATP SULFURYLASE 1); sulfate adenylyltransferase (ATP) chr3:8112837-8114734 FORWARD| APS1 (ATP SULFURYLASE 1); sulfate adenylyltransferase (ATP) chr3:8112837-8114734 FORWARD
Vun62152_208_120	miR396	gma-miR396e|sbi-miR396a|osa-miR396b|vvi-miR396d|ath-miR396a|csi-miR396a|sof-miR396|ptc-miR396a|lja-miR396|ptc-miR396b|zma-miR396b|vvi-miR396c|mtr-miR396b|aly-miR396a|csi-miR396b|gma-miR396a|osa-miR396a|aqc-miR396a|zma-miR396a|sbi-miR396b|ghr-miR396b|ghr-miR396a	CAUGGUCCUCUUUGUAUUCUUCCACAGCUUUCUUGAACUGCAUCCAUAGAGUUCCUUUGCAUGCAUGCCAUGGCACUCUUGCUCCCACACCUUGUUUUGCGGUUCAAUAAAGCUGUGGGA	UUCCACAGCUUUCUUGAACUG	4517.3	2958	5164.9	2411	UCRVU04_CCNI3659_b1|UCRVU05_CCNN1206_g1|UCRVU07_CCNP10382_b1|UCRVU07_CCNP2225_b1|UCRVU08_CCNS10141_g1|UCRVU08_CCNS14223_b1	3	|||||||-||||||||||||-|;|||||||:|||||||-||||::;|||||||-||||||||||||-|;|||||||-||||||||||||-|;|||||||-||||||||||||-|;|||||||-||||||||||||-|	FG816609 4 of 5 Y 594 3e-67 UniRef90_A5C0M9 Putative uncharacterized protein n=1 Tax=Vitis vinifera RepID=A5C0M9_VITVI|FG835683 2 of 7 Y 604 2e-44 UniRef90_A2Q4M6 Esterase/lipase/thioesterase Lipase, active site Tax=n=1 RepID=A2Q4M6_MEDTR|FG874870 1 of 5 Y 668 8e-77 UniRef90_A5C0M9 Putative uncharacterized protein n=1 Tax=Vitis vinifera RepID=A5C0M9_VITVI|FG863896 3 of 5 Y 653 6e-74 UniRef90_A5C0…	AtGRF3 (GROWTH-REGULATING FACTOR 3); transcription activator chr2:15270300-15272617 REVERSE| hydrolase, acting on ester bonds chr3:10096224-10102087 FORWARD| AtGRF3 (GROWTH-REGULATING FACTOR 3); transcription activator chr2:15270300-15272617 REVERSE| AtGRF3 (GROWTH-REGULATING FACTOR 3); transcription activator chr2:15270300-15272617 REVERSE| AtGRF7 (GROWTH-REGULATING FACTOR 7); transcription acti…
Wgs23248_382_100	miR396	aly-miR396b*	AUGCUUUUCCACAGCUUUCUUGAACUUCUUCUGCACCUUCGCCAUUUUAAGCCCUAGAAGCUCAAGAAAGCUGUGGGAGAAUAUGGCAAUUCAGGCUUCU	GCUCAAGAAAGCUGUGGGAGA	19427.1	2013.4	5796.2	1359.8	UCRVU04_CCNI13072_g1|UCRVU05_CCNN20014_g1	3	|-||||||||||||-||||||;|-||||||||||||-||||||	FG828500 4 of 9 Y 693 6e-71 UniRef90_Q9ZRU2 Putative uncharacterized protein n=1 Tax=Cicer arietinum RepID=Q9ZRU2_CICAR|FG855279 6 of 9 Y 685 4e-58 UniRef90_Q9ZRU2 Putative uncharacterized protein n=1 Tax=Cicer arietinum RepID=Q9ZRU2_CICAR	band 7 family protein chr5:25201320-25202535 FORWARD| band 7 family protein chr5:25201320-25202535 FORWARD
Wgs195636_210_100	miR403	ath-miR403|rco-miR403a|ptc-miR403a|rco-miR403b|ptc-miR403b|vvi-miR403d|vvi-miR403a|csi-miR403|vvi-miR403b|vvi-miR403f|vvi-miR403c|vvi-miR403e|aly-miR403|ptc-miR403c	GCAGGUUUGUGCGUGAAUCUAACGGAAUUUCUUCAUUACCUGCGUUCCUCUCUUUCGCGUUAGAUUCACGCACAAACUUGUCAUUUCUCUUUUCUUUAUU	UUAGAUUCACGCACAAACUUG	261.4	938.9	140.3	680.7
Est3751_126_140	miR408	ath-miR408|ahy-miR408-3p|pta-miR408|vvi-miR408|aly-miR408|ptc-miR408|csi-miR408	ACAGAGCAGGGGAACAGGCAGAGCAUGGAUGGAGUCAUCAACACAAUAGAGCCAAGAAAAUGAGAGUGACAGAACAAAUUAUCUGUUGUGAUUCUGCUCAUGCACUGCCUCUUCCCUGGCUCUAUCAGUAUUUCUCCUUU	AUGCACUGCCUCUUCCCUGGC	13.4	14.4	9.6	1.5	MOOA755TF|MOOCL24TF|MOODK02TF|MOOE760TF|MOOEM07TF|MOOEP53TF|MOOEP53TR|UCRVU05_CCNN472_b1|UCRVU09_CCNT13282_b1|UCRVU09_CCNT4935_b1|UCRVU09_CCNT9135_b1	3.5	-||||||||||||||||-|:-;--||||||||||||||||:||;-||||||||||||||||-|:-;-||||||||||||||||-|:-;-||||||||||||||||-|:-;-||||||||||||||||-|:-;-||||||||||||||||-|:-;-||||||||||||||||-|:-;-||||||||||||||||-|:-;-||||||||||||||||-|:-;-||||||||||||||||-|:-	FF385492 1 of 8 Y 360 3e-43 UniRef90_Q9ZRV5 Basic blue copper protein n=1 Tax=Cicer arietinum RepID=Q9ZRV5_CICAR|FF387688 1 of 9 Y 764 2e-39 UniRef90_Q949E8 Uclacyanin 3-like protein n=5 Tax=Oryza sativa RepID=Q949E8_ORYSA|FF393452 2 of 2 Y 619 2e-47 UniRef90_Q9ZRV5 Basic blue copper protein n=1 Tax=Cicer arietinum RepID=Q9ZRV5_CICAR|FF399660 1 of 2 Y 589 4e-48 UniRef90_Q9ZRV5 Basic blue copper p…	ARPN (PLANTACYANIN); copper ion binding / electron carrier chr2:826630-827720 REVERSE| UCC3 (UCLACYANIN 3); copper ion binding / electron carrier chr3:22279867-22280633 REVERSE| ARPN (PLANTACYANIN); copper ion binding / electron carrier chr2:826630-827720 REVERSE| ARPN (PLANTACYANIN); copper ion binding / electron carrier chr2:826630-827720 REVERSE| ARPN (PLANTACYANIN); copper ion binding / elect…
Vun96835_296_160	miR408	ath-miR408|ahy-miR408-3p|pta-miR408|vvi-miR408|aly-miR408|ptc-miR408|csi-miR408	GUGAAAGAGAAGAGACAGAAGAAACAAAGGCUGGGAAGAGACAGAGCACGAAUGGAGCUAUCAACAGAAAAUGGUGAAGUGAGAAUGCGAGGAGAGAGAGAUCUGUUGUGGCUACGCUCAUGCACUGCCUCUUCCCUGGCUCUGUCUCCUUUCUUUAUUU	AUGCACUGCCUCUUCCCUGGC	13.4	14.4	9.6	1.5	MOOA755TF|MOOCL24TF|MOODK02TF|MOOE760TF|MOOEM07TF|MOOEP53TF|MOOEP53TR|UCRVU05_CCNN472_b1|UCRVU09_CCNT13282_b1|UCRVU09_CCNT4935_b1|UCRVU09_CCNT9135_b1	3.5	-||||||||||||||||-|:-;--||||||||||||||||:||;-||||||||||||||||-|:-;-||||||||||||||||-|:-;-||||||||||||||||-|:-;-||||||||||||||||-|:-;-||||||||||||||||-|:-;-||||||||||||||||-|:-;-||||||||||||||||-|:-;-||||||||||||||||-|:-;-||||||||||||||||-|:-	FF385492 1 of 8 Y 360 3e-43 UniRef90_Q9ZRV5 Basic blue copper protein n=1 Tax=Cicer arietinum RepID=Q9ZRV5_CICAR|FF387688 1 of 9 Y 764 2e-39 UniRef90_Q949E8 Uclacyanin 3-like protein n=5 Tax=Oryza sativa RepID=Q949E8_ORYSA|FF393452 2 of 2 Y 619 2e-47 UniRef90_Q9ZRV5 Basic blue copper protein n=1 Tax=Cicer arietinum RepID=Q9ZRV5_CICAR|FF399660 1 of 2 Y 589 4e-48 UniRef90_Q9ZRV5 Basic blue copper p…	ARPN (PLANTACYANIN); copper ion binding / electron carrier chr2:826630-827720 REVERSE| UCC3 (UCLACYANIN 3); copper ion binding / electron carrier chr3:22279867-22280633 REVERSE| ARPN (PLANTACYANIN); copper ion binding / electron carrier chr2:826630-827720 REVERSE| ARPN (PLANTACYANIN); copper ion binding / electron carrier chr2:826630-827720 REVERSE| ARPN (PLANTACYANIN); copper ion binding / elect…
Vun278320_159_120	miR4376	gma-miR4376	GAUGGCAUUGAAAGGUUUGCUACGCAGGAGAGAUGACGCUGUCACUUACAUUAUUUUUUUUCUUAGUUGAGAAUGUAUGAACAAAGCUUGUCAGCGUCAUAUCUUCUGCAUACUAAACCU	UACGCAGGAGAGAUGACGCUG	28.2	28.8	68.8	84.9
GSS51217_86_100	miR482	pvu-miR482*	GAAGCAAUCAGAAAUUGUGGGAAUGGGCUGAUUGGGAAGCAAUGAAAUCAUCUCAAGUGAUUGUGCGUAAUUUUCUUCCCAAUUCCGCCCAUUCCUAUGA	GGAAUGGGCUGAUUGGGAAGC	19517.7	10486.6	49339.3	13487.3	UCRVU04_CCNI1043_g5|UCRVU04_CCNI10739_g1|UCRVU04_CCNI16659_g1|UCRVU04_CCNI3935_g1|UCRVU05_CCNN15488_g1|UCRVU05_CCNN21200_g1|UCRVU05_CCNN4728_g1|UCRVU05_CCNN6248_g1|UCRVU05_CCNN7083_g1|UCRVU07_CCNP11668_g1|UCRVU07_CCNP11842_g1|UCRVU07_CCNP2209_g1|UCRVU08_CCNS12762_g1|UCRVU08_CCNS13045_g1|UCRVU08_CCNS2082_g1|UCRVU08_CCNS2866_g1|UCRVU09_CCNT13318_g1|UCRVU09_CCNT8915_g1	3	|||||||-|||||-|||||||;-||||||||||||-||-||||;|||||||-|||||-|||||||;|||||||-|||||-|||||||;|||||||-|||||-|||||||;|||||||-|||||-|||||||;|||||||-|||||-|||||||;|||||||-|||||-|||||||;|||||||-|||||-|||||||;-||||||||||||-||-||||;|||||||-|||||-|||||||;-||||||||||||-||-||||;|||||||-|||||-|||||||;|||||||-|||||-|||||||;|||||||-|||||-|||||||;|||||||-|||||-|||||||;|||||||-|||||-|||||||;-||||||||||||-||-||||	FG808417 20 of 30 Y 684 3e-35 UniRef90_A7PLM3 Chromosome chr7 scaffold_20, whole genome shotgun sequence n=1 Tax=Vitis vinifera RepID=A7PLM3_VITVI|FG808980 1 of 8 Y 617 1e-43 UniRef90_Q8LAP6 Probable plastid-lipid-associated protein 12, chloroplastic n=1 Tax=Arabidopsis thaliana RepID=PAP12_ARATH|FG834682 23 of 30 Y 698 1e-29 UniRef90_A9XG40 Subtilisin-like protease n=2 Tax=Nicotiana tabacum RepI…	ARA12; serine-type endopeptidase chr5:26872192-26874465 REVERSE| plastid-lipid associated protein PAP / fibrillin family protein chr1:18935380-18937484 FORWARD| ARA12; serine-type endopeptidase chr5:26872192-26874465 REVERSE| ARA12; serine-type endopeptidase chr5:26872192-26874465 REVERSE| ARA12; serine-type endopeptidase chr5:26872192-26874465 REVERSE| ARA12; serine-type endopeptidase chr5:26872…
Wgs223356_53_140	miR530	csi-miR530a	CCAAUAAGUUGCCUUUAUCUGCAUUUGCACCUGCGCUUUGUUUCGUUUCUGUGGAACAUAACAAAGAAAAGUAUUACAUAUAUAGUCACACAGUGAUCAUUCAUACAAGGUGCAGGUGCAUCUGCAGUUGAAUGCCAUAU	UGCAUUUGCACCUGCGCUUUG	8.9	4.3	1.4	3.1	MOOC318TF|MOPAE64TF|MOPCB48TF|MOPG445TF|UCRVU04_CCNI11718_b1|UCRVU04_CCNI16485_b1|UCRVU04_CCNI6581_b1|UCRVU05_CCNN18630_b1|UCRVU05_CCNN4798_b1|UCRVU07_CCNP15787_b1|UCRVU07_CCNP3975_b1|UCRVU08_CCNS13906_b1|UCRVU08_CCNS2694_b1|UCRVU08_CCNS3679_b1|UCRVU08_CCNS3693_b1	4	|||||||-|||||||-|||-|;|||||||-|||||||-|||-|;|||||||-|||||||-|||-|;|||||||-|||||||-|||-|;|||||||-|||||||-|||-|;||||::|||||||||:|||:-;||||::|||||||||:|||:-;|||||||-|||||||-|||-|;|||||||-|||||||-|||-|;||||::|||||||||:|||:-;||||::|||||||||:|||:-;||||::|||||||||:|||:-;||||::|||||||||:|||:-;||||::|||||||||:|||:-;||||::|||||||||:|||:-	FF388269 5 of 13 Y 666 2e-45 UniRef90_Q2HS29 Transcription factor IIA, beta-barrel n=1 Tax=Medicago truncatula RepID=Q2HS29_MEDTR|FF540431 4 of 6 Y 646 6e-47 UniRef90_Q2HS29 Transcription factor IIA, beta-barrel n=1 Tax=Medicago truncatula RepID=Q2HS29_MEDTR|FF545640 6 of 6 Y 482 6e-21 UniRef90_Q2HS29 Transcription factor IIA, beta-barrel n=1 Tax=Medicago truncatula RepID=Q2HS29_MEDTR|FF554620 2 …	transcription factor IIA large subunit, putative / TFIIA large subunit, putative chr1:2291723-2294350 FORWARD| transcription factor IIA large subunit, putative / TFIIA large subunit, putative chr1:2291723-2294350 FORWARD| transcription factor IIA large subunit, putative / TFIIA large subunit, putative chr1:2291723-2294350 FORWARD| transcription factor IIA large subunit, putative / TFIIA large sub…
Vun272231_288_100	miR828	vvi-miR828a	CAUAACCCUAUUUAAUGUUUCUUGCUCAAAUGAGUAUUCCAUCUACACUUACACAUUACUCAAAUUUAAUGUGUGGAUGAGAUGCUCAUUUGGGCAAGCA	UCUUGCUCAAAUGAGUAUUCCA	77.2	168.7	11	41.7	MOPCW91TF|MOPE831TF|MOPE831TR|UCRVU07_CCNP11723_b1|UCRVU07_CCNP814_b1|UCRVU08_CCNS4574_b1|UCRVU09_CCNT4045_b1|UCRVU09_CCNT4257_b1	1	||||||||||||:|||||||||;||||||||||||:|||||||||;||||||||||||:|||||||||;||||||||||||:|||||||||;||||||||||||:|||||||||;||||||||||||:|||||||||;||||||||||||:|||||||||;||||||||||||:|||||||||	FF544140 3 of 15 Y 745 3e-56 UniRef90_Q0PJE9 MYB transcription factor MYB121 (Fragment) n=2 Tax=Glycine max RepID=Q0PJE9_SOYBN|FF556847 2 of 15 Y 664 2e-56 UniRef90_Q0PJE9 MYB transcription factor MYB121 (Fragment) n=2 Tax=Glycine max RepID=Q0PJE9_SOYBN|FF550257 1 of 15 Y 529 1e-43 UniRef90_Q0PJE9 MYB transcription factor MYB121 (Fragment) n=2 Tax=Glycine max RepID=Q0PJE9_SOYBN|FG877187 7 of 15 Y…	MYB3 (MYB DOMAIN PROTEIN 3); DNA binding / transcription factor chr1:8006289-8007219 FORWARD| MYB12 (MYB DOMAIN PROTEIN 12); DNA binding / transcription activator/ transcription factor chr2:19476438-19479242 FORWARD| MYB3 (MYB DOMAIN PROTEIN 3); DNA binding / transcription factor chr1:8006289-8007219 FORWARD| MYB12 (MYB DOMAIN PROTEIN 12); DNA binding / transcription activator/ transcription fact…
Est1090_65_120	vun_cand001		UGAGCGAGGAAGGGUUUGCAAUGGGUGGUUAGGUAAGAGAAAUCAGAUGAUUCUGGUUUUGUUUUUCUUUCCUCUUGCCUGAGCCUCCCAUUCCAAUUGCUUCCUGGUUCCUCUCCUUCC	AAUGGGUGGUUAGGUAAGAGA	3609.7	915.8	3270.9	1321.3	MOOFA23TF|MOOFA23TR	3.5	|||||:||:|||||-||||:|;|||||:||:|||||-||||:|	FF399175 2 of 4 N 474 6e-34 UniRef90_A7NWZ0 Chromosome chr5 scaffold_2, whole genome shotgun sequence n=1 Tax=Vitis vinifera RepID=A7NWZ0_VITVI|FF394504 3 of 4 N 687 9e-66 UniRef90_A7NWZ0 Chromosome chr5 scaffold_2, whole genome shotgun sequence n=1 Tax=Vitis vinifera RepID=A7NWZ0_VITVI	acylaminoacyl-peptidase-related chr4:8362586-8366525 FORWARD| acylaminoacyl-peptidase-related chr4:8362586-8366525 FORWARD
Est3900_47_200	vun_cand002		ACAUUUUCUGCUAUCUUUGAGAACAUGGGUAACUUCUAUUUUCUGGGGGUUCCAGGUUUCUUCCGAAGCUUUAUCCCAAAAUCCUAAAUCAUUGUCUGUUUCUUCCUUAAUUGUUUGUUAAGGAAAGAGAAAAGGGUUUUUUGGGAAAGACAGGGGAAAUAGAAGGUUCCCAUGUCCUCACGGUUAGCAGAAAACGGGAU	UAGAAGGUUCCCAUGUCCUCA	3	11.5	1.4	7.7	UCRVU04_CCNI12479_b1|UCRVU05_CCNN21625_g1	3	||||||::|||||-|||||||;:||||||||||||-:||||-|	FG812141 2 of 2 Y 663 1e-69 UniRef90_A2Q4Q3 Tyrosinase n=2 Tax=Medicago RepID=A2Q4Q3_MEDTR|FG858077 6 of 6 Y 687 6e-65 UniRef90_A7PU07 Chromosome chr7 scaffold_31, whole genome shotgun sequence n=1 Tax=Vitis vinifera RepID=A7PU07_VITVI	MYB51 (MYB DOMAIN PROTEIN 51); DNA binding / transcription factor chr1:6389765-6391026 FORWARD| NPL41 (NPL4-LIKE PROTEIN 1) chr3:23283836-23285357 FORWARD
GSS19503_379_120	vun_cand003		AGGGCUGGGCACGGGGGUCCCAGUCCCGAACCCGUCGGCUGUCGGUGGACUGCUCGAGCUGCUUUCGCGGCGAGAGCGGGUCGUCGCGUGCCGGUCGGGGGACGGAUUGGGAACGGGCCC	CCAGUCCCGAACCCGUCGGC	41.6	69.2	149.9	88
GSS29078_276_220	vun_cand004		ACAUAUUUUAGUCCUUAAAUUUAAAAAUGAAUGAAUAUAGUCUUUUUAUAAUUAAUAAAGUCAACUUUUUUUCUUUGAGUUAAACAAUAUUUUAUGUUAAUAUUUGUGUUUGAACGUGUUAAACAUGGUCAACAGUUCAAAUGAUAGUCUGAUAUUUCGUUUAAUACGUCAAAAAUAUUUCACAUAAUUAUUUUUGAAGGAUUAUAUAUAUUUAUUUUUA	UUUAAAAAUGAAUGAAUAUAGU	8.9	13	55	44.8	MOOC732TF|MOOG079TF	3	|::|||||||||||||||||-|;|::|||||||||||||||||-|	FF388455 1 of 2 Y 666 2e-12 UniRef90_A7Q9U8 Chromosome chr8 scaffold_68, whole genome shotgun sequence n=2 Tax=Vitis RepID=A7Q9U8_VITVI|FF400647 2 of 2 Y 727 3e-12 UniRef90_A7Q9U8 Chromosome chr8 scaffold_68, whole genome shotgun sequence n=2 Tax=Vitis RepID=A7Q9U8_VITVI	calcium-binding protein, putative chr4:11133309-11133884 REVERSE| calcium-binding protein, putative chr4:11133309-11133884 REVERSE
Vun10093_505_240	vun_cand005		UUUCCAAUGAAUUCACGAUAAAUUCGAUUGUAGAUGGCUUUGGCUAUGGUUGUUUUACCUGAUCCUCCCAUUCCCCAUAUCCCUAUCAUACACACUUUGGUGGAAUGAUUUUCAAUACAUGCAAUCACCUUUUCCACGUGUGACUCUAAUCCAACAGGAUAUUGGGUAAUAAACAAGUCUUUAUAGUCCAGUAUCAUCUUAACGCGGCUAACAAUUCCAAGUCUUUAUAGUCCAGUAAUG	AAUUCGAUUGUAGAUGGCUUU	1.5	7.2	2.8	4.6	UCRVU05_CCNN3061_b1	0	|||||||||||||||||||||	FG838847 1 of 3 N 674 2e-47 UniRef90_A2Q6C2 TIR n=1 Tax=Medicago truncatula RepID=A2Q6C2_MEDTR	TAO1 (TARGET OF AVRB OPERATION1); ATP binding / protein binding / transmembrane receptor chr5:17929673-17934188 REVERSE
Vun102994_848_280	vun_cand006		UUCCUAUUUCAAACUUUGAUCUCGUUAAAUUUUUACAUUUAAGAAAUGCAUGGAUGCAGUUAGAUGUGUAAAUUGUGUUUUAGCAUGGCAAAUGGUGAAUCACACUGACCUUUUAAGACGAUAACAGGAGGAUACCUUCUGGUUCGGAUCCAACGUGAUUUGUCAUUUGUCAUGUUAGAAAACCAUUAACAAUUUGGAGGAGGAGAACUUCAUCCAUGCAUUUCUUAAGUAUAAGGACCUAACAAGAUCAAAGUUUGAGAUAGGGACAAAAACCAAAAUU	ACCUAACAAGAUCAAAGUUUGAGA	17.8	7.2	8.3	1.5	UCRVU05_CCNN4995_b1	2	||||||||-|||||||||||||||	FG842137 1 of 5 Y 699 4e-57 UniRef90_A5BP72 Putative uncharacterized protein n=1 Tax=Vitis vinifera RepID=A5BP72_VITVI	calcium-binding EF hand family protein chr1:24096548-24097574 REVERSE
Vun12476_1096_260	vun_cand007		UCAGGCCCAUUUGGUUCGUUGGGCCUAUUUGGAUCAUCGGGCCCAUUCGGGUUGUUGGGCCGUUCGGGUCUUCGGGCCCGUUAGGAUCAUUGGGCUCGUCCAGGUGGUUGGGCCCGUCCGGGUCGUCGGUCCCAUCGGGCUCGUCCAGCUUGUCUAGGUUGUUAGGCCCGUUUGGGUCGUCGGACUCAUUUGUGUUGUCGGGCAUGUCCGGGUUGUCAUGCCCGUCGCUAUUAGGCCCGAUGAUCUAGACAAACCCAACG	UGGGCCUAUUUGGAUCAUCGGGCC	22.3	5.8	0	0
Vun194525_11_140	vun_cand008		UGGGGGAUGGGAAGGCCAUUACUUUCAUCUUCCCAUCUCCAACUUGCCAAUCAGCUCUCUUGGAAAGGGAAGGAGCGAGUUGGAGAGAAAAAAAUUAAUUGAUCGGUGAGUUAUAGAUGAGAAGGUAGAAGUAAUGGUUA	UGAGAAGGUAGAAGUAAUGGU	5.9	2.9	4.1	4.6	MOOB509TF	3	|||:|||||-|||||||||||	FF382650 1 of 1 N 713 4e-24 UniRef90_A3FGC9 Early nodulin 93 protein n=2 Tax=Populus RepID=A3FGC9_9ROSI	early nodulin-related chr5:9054252-9055151 REVERSE
Vun263947_121_120	vun_cand009		UGUGUUGGAUUUUAUGGAAUUGGAGGGUCGGGUAAAGCAACAACCGCUGUAAAAUCUCAGUUCCUUUAUAGUUAAUUGUUGUUUUACCUAUCCCACCAAUCCCAUCUAUCAAUAUUGUGA	UUGUUUUACCUAUCCCACCAAU	582.3	1518.7	1024.7	1903.2
Vun277405_196_180	vun_cand010		ACCUUGAAGUCAUCGAAAUUUUAUAAUCUGACAUCUGGAAUUUAAAUUUCUCAUCAAGGGAUUCAGAUCCAACAACCUCAAUCGUUUACCUGCAUCUUCAUCGCUUUGAAACUCAGAUCCAGCUGCAGAGAAGCUCUUGUUGGGAAAUUUGAAUUUCAAAUGUCAGAUUAUAAAACAUUG	UUAUAAUCUGACAUCUGGAAU	210.9	434.1	85.3	197.6	UCRVU08_CCNS16618_b1	2.5	|||||||||||-|||||:|||	FG900810 1 of 1 N 685 8e-62 UniRef90_Q6YIA0 Disease resistance protein-like protein MsR1 n=1 Tax=Medicago sativa RepID=Q6YIA0_MEDSA	disease resistance protein (CC-NBS-LRR class), putative chr5:26714931-26717757 REVERSE
Vun277499_82_180	vun_cand011		CCGGAGCAAGUUGUGACGGGAAUCAAUGGCGGUGGUGACACCAUGAAAGUAGUUUCAUUAUAAGCACUUUUUCUUCUUUCUCUUGAUCUUCCUGUUAUAUAUACAAAAGGGUGUUGAAGGAUAGAAAUUCAUUACUGCCAUUGAUUCUCAUCACAACAUGUUCUAGUCUCUCAGGGAGCC	UUGAUUCUCAUCACAACAUGU	0	0	1.4	21.6	MOOED64TF|MOOEJ13TF|MOOEV02TF|MOPB530TF|MOPEU56TF|UCRVU04_CCNI5525_b1|UCRVU04_CCNI7061_b1|UCRVU05_CCNN17528_b1|UCRVU05_CCNN17836_b1|UCRVU05_CCNN20094_b1|UCRVU05_CCNN5455_b1|UCRVU05_CCNN6739_b1|UCRVU07_CCNP13922_b1|UCRVU07_CCNP15642_b1|UCRVU07_CCNP2574_b1|UCRVU07_CCNP6612_b1|UCRVU08_CCNS1239_b1|UCRVU08_CCNS13123_b1|UCRVU08_CCNS14492_b1|UCRVU08_CCNS15611_b1|UCRVU08_CCNS1639_b1|UCRVU08_CCNS16522_b1|…	3.5	|||||-||||||||-|||||:|;|||||-||||||||-|||||:|;|||||-||||||||-|||||:|;|||||-||||||||-|||||:|;|||||-||||||||-|||||:|;|||||-||||||||-|||||:|;|||||-||||||||-|||||:|;|||||-||||||||-|||||:|;|||||-||||||||-|||||:|;|||||-||||||||-|||||:|;|||||-||||||||-|||||:|;|||||-||||||||-|||||:|;|||||-||||||||-|||||:|;|||||-||||||||-|||||:|;|||||-||||||||-|||||:|;|||||-||||||||-|||||:|;|||||-||||||||-|||||:|;|||||-||…	FF397350 3 of 4 N 791 1e-112 UniRef90_O65848 Annexin n=1 Tax=Medicago truncatula RepID=O65848_MEDTR|FF399888 28 of 59 Y 784 6e-92 UniRef90_O65848 Annexin n=1 Tax=Medicago truncatula RepID=O65848_MEDTR|FF399070 1 of 59 Y 780 1e-112 UniRef90_O65848 Annexin n=1 Tax=Medicago truncatula RepID=O65848_MEDTR|FF538660 15 of 59 Y 633 2e-85 UniRef90_O65848 Annexin n=1 Tax=Medicago truncatula RepID=O65848_ME…	annexin, putative chr5:4009223-4010687 FORWARD| annexin, putative chr5:4009223-4010687 FORWARD| annexin, putative chr5:4009223-4010687 FORWARD| annexin, putative chr5:4009223-4010687 FORWARD| annexin, putative chr5:4009223-4010687 FORWARD| annexin, putative chr5:4009223-4010687 FORWARD| annexin, putative chr5:4009223-4010687 FORWARD| annexin, putative chr5:4009223-4010687 FORWARD| annexin, putati…
Vun282011_203_100	vun_cand012		AUUCUUCGUGCUCCCUCAAAAGCUUCCAGUAUUCAGUAAGCUAACUAAGAUACUCGAAUGCUGGAGGCUUUUGAAGGAAUUUGAAAACUUACUUCUACAA	GCUGGAGGCUUUUGAAGGAAU	8.9	15.9	20.6	9.3	MOOAF59TF|UCRVU04_CCNI6382_b1|UCRVU05_CCNN15065_g1|UCRVU05_CCNN16554_b1	4	-||||||-|||||||||||-|;-||||||-|||||||||||-|;||||||:||||||||--|||-;-||||||-|||||||||||-|	FF384123 2 of 8 Y 333 2e-35 UniRef90_A7QUJ8 Chromosome chr10 scaffold_179, whole genome shotgun sequence n=1 Tax=Vitis vinifera RepID=A7QUJ8_VITVI|FG821231 3 of 8 Y 659 2e-90 UniRef90_A7QUJ8 Chromosome chr10 scaffold_179, whole genome shotgun sequence n=1 Tax=Vitis vinifera RepID=A7QUJ8_VITVI|FG847306 3 of 3 Y 708 3e-25 UniRef90_A7Q9Q5 Chromosome chr5 scaffold_67, whole genome shotgun sequence n=…	alanine racemase family protein chr1:4028783-4030298 FORWARD| alanine racemase family protein chr1:4028783-4030298 FORWARD| FUNCTIONS IN: molecular_function unknown; EXPRESSED IN: 23 plant structures; EXPRESSED DURING: 13 growth stages; BEST Arabidopsis thaliana protein match is: emb1417 (embryo defective 1417) (TAIR:AT4G21190.1); Has 54 Blast hits to 54 proteins in 8 species: Archae - 0; Bacteri…
Vun28316_232_120	vun_cand013		UCGCUGCAAUUGUCACUGCCGCCACAAGGUCUGUUCAUUUUUUCCUCAUUGUUUGGAAGCGAUUAGCAGACCUUGUGGCGACAGUGACAACUGUAGCGGCAGCGCCUCUAUCAGCAACAU	CGACAGUGACAACUGUAGCGGC	350.6	217.8	247.6	154.4
Vun285402_639_180	vun_cand014		UUAGCUGCUACCUUAGUCACUGGAUCUUACUCCCGAAAUCAAUCCCAUCUUCACACCCUUUCAAUAUUCAUGUUGUUAUUUGCUAUAUAAAUUUAUAUUUUACUUUGUCAUUAUAGUGAAUCUUGUUAAUGGACUUUGUUUCGGGAGUGAGAGCCAGUGAUUAUGCCAUUGCAGCUCUUG	UUCGGGAGUGAGAGCCAGUGA	3	0	56.4	4.6	UCRVU05_CCNN20421_b1	3	|||||||:|||||||-|-|||	FG855980 1 of 1 N 661 6e-98 UniRef90_A7QJQ5 Chromosome undetermined scaffold_107, whole genome shotgun sequence n=1 Tax=Vitis vinifera RepID=A7QJQ5_VITVI	UBP18 (UBIQUITIN-SPECIFIC PROTEASE 18); cysteine-type endopeptidase/ ubiquitin thiolesterase chr4:15336007-15339506 REVERSE
Vun287053_389_220	vun_cand015		GUGAUCCAUUCUAGUGUAUCAAACCACUCUCACAUAGGUUUUGGUUUCUUAUUUUCAUGUUUUUCAUGACAGUUCUUCUUGUUCGCUCUGUCAGAAUCCAUCUAUUUUAUUGAUUUAUGUUGUAUCUGUGACAAACUUAAGACAGUAUCUGUAACACCAAACACUGGUAAUGGAUGAUUUGAUACAUUAGUAUGGAUCACUUUUGCGAGCCACAUCAGAA	UGAUACAUUAGUAUGGAUCAC	62.4	297.1	60.5	95.7	MOOD708TF|UCRVU08_CCNS8198_g1	2.5	|||||||:|||||:|||||-|;|||||||||||||||:|-||-	FF392311 4 of 4 N 696 6e-42 UniRef90_A7R3U8 Chromosome chr7 scaffold_572, whole genome shotgun sequence n=1 Tax=Vitis vinifera RepID=A7R3U8_VITVI|FG912237 108 of 158 Y 681 3e-73 UniRef90_Q9M3Z0 60S ribosomal protein L6 n=1 Tax=Cicer arietinum RepID=Q9M3Z0_CICAR	basic helix-loop-helix (bHLH) family protein chr4:17796362-17797647 REVERSE| 60S ribosomal protein L6 (RPL6A) chr1:6377448-6378548 REVERSE
Vun28807_440_160	vun_cand016		UCCUGUUUUCUUGUAUAUUGACUUAUGAUUCUUUGAUGAAGAUGUACUCGGGUUUUCCUAUAGAUGGCAGAAAAAAGAAUAAUGAUGGUAACAGUGGUUGUAAUGUUGGGAAAUCCGAGGGGGAGAAACACCAAAUGAUCUUCACCAAUCAGUCAUGAGU	GACUUAUGAUUCUUUGAUGAAGAU	3	4.3	12.4	3.1
Vun295164_498_300	vun_cand017		GAUUAUUUUGGUUCUGUCUCUAAACAAUUUGGGACUUGGGUUAUUUCACAUAGACUCAGCACACUCCACAAACUCGUUUCCCAUGCUUGUUUGCAGCCAAAGAGACAUGAUGGUGAAAGGGCAAUGGAUAAAACUAGUUUUUCGGGUUGAAUUAGACUUGUUAGAUCUUAUUAGAGUCUAUUCUAUAUCUGUUAUUGGGCCAGCCACCAUUUUAUCCAGACAACUAGGGCAAUAGUGUUGGACAUGAGGGAAUGUAUUGUGAAAACGUCAAGUCUCACAUUAAUUAGAGAUACUACAAAA	UAAACAAUUUGGGACUUGGGU	3	5.8	9.6	1.5
Vun296112_19_160	vun_cand018		AUAAGUUUUAGAGUUCAAUUGUCUAAUUAUAUUCCUGAGACAUUGUUCUCUAGUCAAGUUGUAACAUUAUUGGAUCCGUAUAAUCAACCUCUGGGAUAUAACCCCCCUCCCCUACAUCUAUGAGACAGUUGAACUCUACAACAAAAAAGUCUGCUAUCUA	UGAGACAGUUGAACUCUACAA	1.5	5.8	2.8	4.6	UCRVU07_CCNP14875_g1|UCRVU08_CCNS11845_b1	4	|||-|||-|||||||||||||;-|||||||||||||||-||--	FG882626 2 of 2 Y 648 4e-19 UniRef90_O82345 Putative uncharacterized protein At2g46240 n=1 Tax=Arabidopsis thaliana RepID=O82345_ARATH|FG891596 1 of 1 N 694 1e-43 UniRef90_A7PQK3 Chromosome chr6 scaffold_25, whole genome shotgun sequence n=1 Tax=Vitis vinifera RepID=A7PQK3_VITVI	BAG6 (BCL-2-ASSOCIATED ATHANOGENE 6); calmodulin binding / protein binding chr2:18986586-18989827 FORWARD| PHD finger family protein chr5:7571635-7577662 FORWARD
Vun30807_194_140	vun_cand019		GUAGUACGACUUCCACAUUUGGAUUGUAAUCCAUAGUAGGGAUUUCCCGCAGUUUGACUUCCCCAUUUGGAUUGUAAUCCAUAAUAAGGAUUGGAACAAUUUCUUGGUCGUCUGGAUUGUCUUCAUAAAUAUAAUCAGAA	GGAUUGUAAUCCAUAGUAGGGA	4.5	5.8	11	12.3
Vun36767_2102_140	vun_cand020		GUUAUUCUGAAAUCGUCACUUGUCAUGAAAGUUGAGUGCUUUCUUCAUCUCAUACAAAUAGAUCUUGACCUGAUAACAAUAGAUUACAUUAGUUGUUUUCAUUAGAUUAAGAAAGCACUCAACUUUCAUGAUAAGUGAUU	UGUCAUGAAAGUUGAGUGCUU	4462.4	12348.5	6115.3	10534.6	UCRVU07_CCNP5718_b1	4	|||||||||||||||-|--|-	FG868895 1 of 2 Y 463 1e-10 UniRef90_A7QVN0 Chromosome chr14 scaffold_190, whole genome shotgun sequence n=1 Tax=Vitis vinifera RepID=A7QVN0_VITVI	pentatricopeptide (PPR) repeat-containing protein chr1:4184163-4186076 REVERSE
Vun43154_4573_140	vun_cand021		AGCAGAGGCGACUUAGCAGAGACACUUGGAGGCCUUGCAUCAGCUGGGGGAGAAUCGAUCUGUAGCUGAAUCUUCCCAAGCUCCACCACCACGAGUACAAGAGUGGAGUUUGGAGGAUUUUCUUCAGCAUCACCCGUCUC	AGAGUGGAGUUUGGAGGAUUUU	5.9	13	0	0	MOPBH67TF|MOPD840TF|UCRVU07_CCNP2582_b1|UCRVU08_CCNS14918_b1|UCRVU08_CCNS8302_b1	3.5	|||||:|||||||:|-:|:|||;|||||:|||||||:|-:|:|||;|||||:|||||||:|-:|:|||;|||||:|||||||:|-:|:|||;|||||:|||||||:|-:|:|||	FF540182 1 of 16 Y 687 9e-69 UniRef90_Q27GI3 Nucleobase-ascorbate transporter 6 n=2 Tax=Arabidopsis thaliana RepID=NAT6_ARATH|FF546750 4 of 16 Y 779 1e-104 UniRef90_Q27GI3 Nucleobase-ascorbate transporter 6 n=2 Tax=Arabidopsis thaliana RepID=NAT6_ARATH|FG864468 2 of 16 Y 575 3e-43 UniRef90_Q2A0M6 Root uracil permease 1 n=2 Tax=Oryza sativa Japonica Group RepID=Q2A0M6_ORYSJ|FG897493 3 of 16 Y 715 …	permease, putative chr5:25243723-25246748 FORWARD| permease, putative chr5:25243723-25246748 FORWARD| permease, putative chr5:25243723-25246748 FORWARD| permease, putative chr5:25243723-25246748 FORWARD| permease, putative chr5:25243723-25246748 FORWARD
Est17952_250_160	vun_cand022		GCAGUUAUUUUCGUCCAACGGCGUUGAUUGUCUUUGGAUGUGACAAACGAAAAACUAGUUGGAUGCAAUCCACAAGUUUUCCUACUAUCAUGUGAUUUGCAGUUUGUCAUGCCAGAAAACAAUUAACCCGUUGGGCGAGGAAGACUACACUCAUGCAUGU	AACAAUUAACCCGUUGGGCGAGGA	1.5	0	15.1	9.3
Vun44628_52_180	vun_cand023		AAUUUGUAGUUAUUAUAAAAUACUCUUACUAAGUCAGGAUAAUAAAAACCUUGCAUUUCAACAAAGUGCUUUAAUUGCUCAACUCUCUUUGCAGAGCAGGUAAUCAAGUACUUGGCAGAAAUGCGAGGCUCUUACUAUUUUGACUUAGUAAGAGUGUUUUACUAUAAUUACAAAUUCCGG	UUGACUUAGUAAGAGUGUUUUA	28.2	46.2	30.3	35.5	MOPA085TF	4	||||||||:|||||-|||||--	FF537068 1 of 1 N 712 6e-25 UniRef90_A5B005 Putative uncharacterized protein n=1 Tax=Vitis vinifera RepID=A5B005_VITVI	protein kinase family protein chr1:5563890-5568145 FORWARD
Vun52588_94_220	vun_cand024		UUUUACAUGCGAUAUCAAAGCAUGUGUUGUAGGAUCUAUGAUUAUUUAGUUACAAUUUGCUCACCAUAAAACCUGUAAUUAGGGUUCAUUAAAAAAAAUUGGGAAACAUAAAUUUCAAAAUCACUACAUUCUUAAUUAGGGUAUAUCUAAUUAGGGAAAUGUCAUCACACAAGUGGAGAAUCAUAAAUCCUACAACACAUGUUCCGAUACCACAUGUAAA	CAUGUGUUGUAGGAUCUAUGAU	11.9	14.4	31.6	10.8
Vun57002_13_300	vun_cand025		GACGAAUGUUGUCAUGGCAAAGAAGAGGCGAAUAGUAGUCAUCUUGUCCACUUGAGAGAAAGUAUCACUAUAAUUGAGGCUAUAAACUUGAGUGUACCCUUUUGCAACUAAUCGGGUUAUUGGUUGUUGUUGGGUUUAAGCCAUUGGAGUUGGGCCAAAUGGUAAAGUUGGUCACCUCAAAGCUAGAUUAUUGGCCAAAGGAUAUAAUCAAAUAUAUGGCCUUUAUUAUGGUGAUAAUUUUUCUAUUGUGGGAAAAAUGACUAUUGUGUGUCUCUUAUUUGCCAUGUCAAUUGUACAUCA	AGAAGAGGCGAAUAGUAGUCAUCU	10.4	2.9	4.1	0
Vun57577_381_180	vun_cand026		CACAACUGCUCUUCCCUUCCACAUAUACUCAUCACUAUUCCCCUCGCCAAUUCCCCUCUUAAGGGUAACAUCGUUGUAAAGUCGACAUAAUGGUGAAGAAAUGUAGAAGAGUAGCAUCGUCAAAAGGCCGACAUAGUGGUGAGUAAAUUUGGAAGGGAAGAGUAGCUGUGUUAUGAAAUU	GGUGAGUAAAUUUGGAAGGGAAGA	23.8	8.7	12.4	1.5
Vun57804_2088_120	vun_cand027		UGACUACCCAGAUGACUCGGUGACCUGAACGGGCCUAAUUAGGUCGUUGGGGUUGUCUAGAUCAUCAAGCCUAAUCGCGUCGUUGGGCCUGUCUAGAUCAUCGAGCUCGUCUGGGUCGUC	CGUUGGGCCUGUCUAGAUCA	14.9	10.1	0	0	MOPG072TF	4	-||||||-|||||||||||-	FF557107 1 of 5 Y 776 2e-77 UniRef90_A7Q667 Chromosome undetermined scaffold_55, whole genome shotgun sequence n=1 Tax=Vitis vinifera RepID=A7Q667_VITVI	ATGCH; 3,4-dihydroxy-2-butanone-4-phosphate synthase/ GTP cyclohydrolase II chr5:25718459-25720790 FORWARD
Wgs50450_323_280	vun_cand028		UAGAGAAGCAAAACCAAAAAAGGAAUACCAUUUCCUUGCAAGAAGAGUAGUUGCUUAUUGUGGAGGACUACCUCUACUUCUUGAAGUCAUCGGAAGUUGUUUGUAUGAAAGGACGAAGGAAGAAUGGAAUAGAUUAUUGUUGCAAUUAGACAACAGUGCCCAGCACGAAGUUGACCAGAUAUUGAAAAUAAGCUACGAAGAUUUACUUAAUCAAAUGGAAAAAGAUUUAUUCCUUGAUGUAUGUUGUUUCUUUAUUGGUAAAUGCAAAUUUUAUGUUACC	UAUGUUGUUUCUUUAUUGGUA	5.9	15.9	9.6	12.3	UCRVU04_CCNI7876_g1|UCRVU07_CCNP5685_g1|UCRVU09_CCNT16461_g1	2.5	||||||:||||||-||||:||;||||||:||||||-||||:||;||||||:||||||-||||:||	FG823721 7 of 8 Y 620 3e-18 UniRef90_A7PI38 Chromosome chr13 scaffold_17, whole genome shotgun sequence n=1 Tax=Vitis vinifera RepID=A7PI38_VITVI|FG868837 4 of 8 Y 632 5e-10 UniRef90_A7PI38 Chromosome chr13 scaffold_17, whole genome shotgun sequence n=1 Tax=Vitis vinifera RepID=A7PI38_VITVI|FG939679 3 of 8 Y 673 2e-17 UniRef90_A7PI38 Chromosome chr13 scaffold_17, whole genome shotgun sequence n=1…	zinc finger (GATA type) family protein chr3:20296957-20298236 FORWARD| zinc finger (GATA type) family protein chr3:20296957-20298236 FORWARD| zinc finger (GATA type) family protein chr3:20296957-20298236 FORWARD
Vun73731_100_200	vun_cand029		AGAAAGUGAGGUUAGGGUAGAGAAAGAGUGAGGGAAUGUGAUUCUUGUGAGGUUUGACGCGGGAAUGCAUUGUGCAUGAAAGUGCUUAUAUAAUGGGUUUCAAGAAGAUGAUGAUGAUGAUGAUGUUCUUAAAUGAGAUAUGAGUCACAAGACUCACAACCCGUGAUCUUCACUUAGUGCAUUCUUUCACUUUUUCUUUU	AGAAAGAGUGAGGGAAUGUGA	0	1.4	8.3	4.6	UCRVU04_CCNI10152_b1|UCRVU07_CCNP13929_b1	2	||||||||||||:|||||||-;||||||||||||:|||||||-	FG807872 7 of 8 Y 721 7e-69 UniRef90_A7QUL9 Chromosome chr10 scaffold_179, whole genome shotgun sequence n=2 Tax=Vitis vinifera RepID=A7QUL9_VITVI|FG881008 8 of 8 Y 713 3e-58 UniRef90_A7QUL9 Chromosome chr10 scaffold_179, whole genome shotgun sequence n=2 Tax=Vitis vinifera RepID=A7QUL9_VITVI	GPT2; antiporter/ glucose-6-phosphate transmembrane transporter chr1:22824527-22826459 FORWARD| GPT2; antiporter/ glucose-6-phosphate transmembrane transporter chr1:22824527-22826459 FORWARD
Vun76491_33_180	vun_cand030		CUGUGCUACUUUUCCCAAUCUCUUUCUUCUUUGGCUCUCGUGAUUAACUUGCUCCCGAAUUCUGGAAGUUCGAUCGGUUAACCGGCCGAGUUGGCCGGUUAAUCGACCGAACUUCUGGGAUUCAGAACCAAGUUCAUCGCGAGAGUCGAAGAAGAAAAAGGUUGGGAAAAGUAGCAUUGU	UCUUUCUUCUUUGGCUCUCGUGAU	848.2	431.2	530.9	196	MOOBE43TF|MOOBE43TRB|MOOEL95TF|MOOEL95TR|UCRVU07_CCNP16021_b1|UCRVU07_CCNP6099_b5|UCRVU08_CCNS1023_b1|UCRVU08_CCNS12713_b1|UCRVU09_CCNT11516_b1	2.5	|||||||||||||||||||-:||-;|||||||||||||||||||-:||-;|||||||||||||||||||-:||-;|||||||||||||||||||-:||-;|||||||||||||||||||-:||-;|||||||||||||||||||-:||-;|||||||||||||||||||-:||-;|||||||||||||||||||-:||-;|||||||||||||||||||-:||-	FF386675 20 of 22 Y 565 4e-24 UniRef90_A9NND1 Putative uncharacterized protein n=1 Tax=Picea sitchensis RepID=A9NND1_PICSI|FF386065 21 of 22 Y 565 4e-24 UniRef90_A9NND1 Putative uncharacterized protein n=1 Tax=Picea sitchensis RepID=A9NND1_PICSI|FF397467 12 of 22 Y 693 9e-56 UniRef90_Q941Y7 RING finger-like protein (Os01g0954400 protein) n=1 Tax=Oryza sativa Japonica Group RepID=Q941Y7_ORYSJ|FF39…	zinc finger (C3HC4-type RING finger) family protein chr5:6553998-6555616 FORWARD| zinc finger (C3HC4-type RING finger) family protein chr5:6553998-6555616 FORWARD| zinc finger (C3HC4-type RING finger) family protein chr5:6553998-6555616 FORWARD| zinc finger (C3HC4-type RING finger) family protein chr5:6553998-6555616 FORWARD| zinc finger (C3HC4-type RING finger) family protein chr5:6553998-655561…
Vun15325_870_200	vun_cand031		GAUGACUAUAUGUUCUACAUUCCUAACGACCAAACUUCUUCAAUUCCUGUGUCAAAUCCGGAAACAGGUGAAUCUGAAUAUGAUAACAGUACUUUUGGAAUUUUUUUUUGUUUUGUUUAAAAAAUAGGUUUUAGUAAAUAAAUCACCUUUUAAAGUUGUAAAUUAUGGGGAUGUAGGUCAGAUGGUAGAGUGCUCGCUUA	GGGGAUGUAGGUCAGAUGGUA	1.5	0	5.5	7.7	MOOD902TF|MOODC23TF|MOOF220TF|MOPDH46TF|MOPEG37TF|MOPEG37TR|UCRVU08_CCNS15353_b1|UCRVU09_CCNT10762_g1|UCRVU09_CCNT7477_b2	4	||-||||||:|||-|||||||;|||||||-|||||||-||||-;|||||||-|||||||-||||-;|||||||-|||||||-||||-;|||||||-|||||||-||||-;|||||||-|||||||-||||-;|||||||-|||||||-||||-;||||||:|||-||||-|||||;|||||||-|||||||-||||-	FF389714 12 of 27 Y 834 1e-121 UniRef90_A5JVZ7 Superoxide dismutase n=2 Tax=Glycine max RepID=A5JVZ7_SOYBN|FF391559 2 of 7 Y 818 1e-80 UniRef90_A7NYA2 Chromosome chr6 scaffold_3, whole genome shotgun sequence n=2 Tax=Vitis vinifera RepID=A7NYA2_VITVI|FF398370 3 of 7 Y 720 2e-74 UniRef90_A7NYA2 Chromosome chr6 scaffold_3, whole genome shotgun sequence n=2 Tax=Vitis vinifera RepID=A7NYA2_VITVI|FF54…	MSD1 (MANGANESE SUPEROXIDE DISMUTASE 1); metal ion binding / superoxide dismutase chr3:3418015-3419581 FORWARD| gamma interferon responsive lysosomal thiol reductase family protein / GILT family protein chr1:2170069-2171861 FORWARD| gamma interferon responsive lysosomal thiol reductase family protein / GILT family protein chr1:2170069-2171861 FORWARD| gamma interferon responsive lysosomal thiol r…
Vun88547_94_180	vun_cand032		UUUUAAUAUAGCCUAACACUGAAGUCGUGCCAUUAUGGCAAGACUUUCUUUAUACCAAACACACUGAAGUUGUGCCAUCAUGGCAAGACUUCUAUUAUAGCCUAAUACUGAAGUCGUGCCAUCAUGGCAAGACUUCUUUUAUAGCCCAAUACUAAAGUCGUGCCAUUAUGGCAAGACUUU	UGAAGUCGUGCCAUUAUGGCAAGA	5.9	0	12.4	6.2
Vun92734_490_220	vun_cand033		GACUGCCCAGACGGGGUAUAGAAUUGUGCACCUCUGUCAGGUCGCAAAGAUGGGUGAUCAAAUAGAGAUAGCCUAGAGCGGCCUUGCUAGCAACAUUAGCGCAAUGUUGCAUCUCAUCGACAAUAAAUGAUCGACAUCCAUCACCCGACCAGAAAGGAUGAUGUAUAAGAUCACUUAUCUUUGCGACCUAACAGAGGUGGAUAAUUCUAUACCCCCUCUG	AGAAUUGUGCACCUCUGUCAGGUC	478.3	171.6	96.3	112.7
Vun93733_760_140	vun_cand034		UGACGAAGAUAUAAUUCUCUUAUCAUCUUCUCAAACAUCAUUACCAAGCAUGGGAUCUUGCAUCUAGUGAUUUCACUUAAGAGAUCAAGAAGAUGAUAAGAGAAUGAUAUCUUAGUCAUUUCUUGGUGAGCCAAUUUUCG	UAAGAGAAUGAUAUCUUAGUCAUU	10.4	2.9	2.8	0	UCRVU05_CCNN969_b1	4	-||||||||||||-||||-|||-||	FG846415 2 of 2 N 685 2e-38 UniRef90_Q8PHR5 Cobalamin synthase n=1 Tax=Xanthomonas axonopodis pv. citri RepID=Q8PHR5_XANAC	WD-40 repeat family protein chr5:22146781-22149089 REVERSE
Vun96268_605_180	vun_cand035		GCAAUUCUACAAGUGUGGCCAACAUUUACAGACAUGGCUCCGAUUUAUAAACUAUCUCUUUCCCCUUAUUUGAAGAAAGCAUGCACAGUAGAUAAGGGGAAAGGUAUAACACAUAGUUUAGAUUCAUCUAUGUAGAUGUUGGCCAUACUUUGUAGAGUUGCCUUAUGGCUUUAUCCGUUU	UGGCCAUACUUUGUAGAGUUGC	0	0	11	15.4	UCRVU07_CCNP14603_g1	4	|||||||||||||-|||-:-:|	FG882156 1 of 2 Y 802 1e-100 UniRef90_Q9FUJ6 UDP-glucosyltransferase HRA25 n=1 Tax=Phaseolus vulgaris RepID=Q9FUJ6_PHAVU	UDP-glucoronosyl/UDP-glucosyl transferase family protein chr3:368840-370484 REVERSE
Est11403_14_140	vun_cand036		GCUAAAAAGUUGUGGUGGUUUAGUUACAAUGUUGCUUCUUCUAAGUCAAUGUUAUGCUGAGUGAUUCAUCACACUUCAUAGCUUCAAACAUGGAUCGCUCAGAGGAAACAACACUUGUACCUAAACCACUUAACUUCACU	UCAGAGGAAACAACACUUGUAC	59.4	23.1	0	0
Wgs111579_74_100	vun_cand037		AAUAAGUGGUUUGUUCGAGUCCGACACACAUUUUUGGAUGUGAAAGAUUACUGGAUUGGACAAUUCACGACUCCUUUAUAUCCAAAACUGUGUGUCGAGC	UCCGACACACAUUUUUGGAUG	63.9	138.5	57.8	88	UCRVU04_CCNI15998_b1	4	|-|:|||||||||||-|||||	FG833550 4 of 16 Y 433 8e-23 UniRef90_A7QNY1 Chromosome chr1 scaffold_135, whole genome shotgun sequence n=3 Tax=Vitis vinifera RepID=A7QNY1_VITVI	DC1 domain-containing protein chr1:22261978-22264243 FORWARD
Wgs112487_101_200	vun_cand038		CUGGGGUAGGAUUUAGGCUACUUUUGAAACCAGUCCCACAGUAGCAGUUCGCAUUUGUCAUUACUGUGUAACUAUGAUGUAUGGAUACGACACAUAUCCAAUAUGUUGAUACGUAAAAUAUGUAUAUUGAAAAGUGUAAAAUAAUUCUGAAAAAUCAUGAUAAAUAUAUGAUUGUUAUUGUGAGUCCAAAUUAAAAUUAU	UGAUAAAUAUAUGAUUGUUAUUGU	5.9	13	1.4	1.5
Wgs129999_0_160	vun_cand039		CAGUUGUUAUAGUGAAAGUGCAGAAGAAAAAAAAAAAAGGCUUGGCCGGUGGUGGCGGCAACUUGCGAGCAGUGGCGGCUGCGGUUUAUAUUGGUGGUAAUAAGUUGCAGCUGGAUAAGAAUAAAAGAAAAAGUGUUUCUUCUCCACUUUGCUGUUAUUU	UUAUAGUGAAAGUGCAGAAGA	7.4	11.5	0	0	UCRVU05_CCNN14683_g1	3.5	-||||||||||:|-||||||:|	FG846632 7 of 9 Y 660 1e-48 UniRef90_A7PG45 Chromosome chr6 scaffold_15, whole genome shotgun sequence n=1 Tax=Vitis vinifera RepID=A7PG45_VITVI	harpin-induced protein-related / HIN1-related / harpin-responsive protein-related chr2:11566383-11567165 FORWARD
Wgs130661_72_120	vun_cand040		UCAUAGGGUUUAUCUCAGAGGAGUGAAUCUGAGAACACAAGGCUGGUUUGCAGUUCAUAUCAUCAUUCUGUUGGUAUUUUGGUGAAUUUACUUUGUGUUCUCAGGUCACCCCUUUGAGCC	GGAGUGAAUCUGAGAACACAAG	16.3	0	8.3	0	MOPDA87TF|MOPDA87TFB	3.5	:||-|||||||||||||-||||;:||-|||||||||||||-||||	FF547213 47 of 53 Y 507 3e-31 UniRef90_Q8L940 Pyridoxal biosynthesis protein PDX1.3 n=6 Tax=core eudicotyledons RepID=PDX13_ARATH|FF547953 48 of 53 Y 504 2e-30 UniRef90_Q8L940 Pyridoxal biosynthesis protein PDX1.3 n=6 Tax=core eudicotyledons RepID=PDX13_ARATH	RSR4 (REDUCED SUGAR RESPONSE 4); protein heterodimerization/ protein homodimerization chr5:172576-173505 REVERSE| RSR4 (REDUCED SUGAR RESPONSE 4); protein heterodimerization/ protein homodimerization chr5:172576-173505 REVERSE
Wgs147627_459_180	vun_cand041		AUUGGUGCCAGACUGACUGACACAAGUCCAUCAGAGCUGCAACAGCAGAGACACCACUUUGGUCUGGUCAACCAAGCCUCGGAGAUAAAAAAUAAAGCAUGGAAUCCAAAAGGGUGGCUCCAACUAUGGUGUCACUUCUGCUGCUGCAGCUCUGAUGGCCUUGUGUGAGUCCGUCAGCGG	ACACAAGUCCAUCAGAGCUGC	34.2	115.4	22	77.2
Wgs233053_251_120	vun_cand042		CUAACUCAACUUCACAAAAUCGGCUUGUAAGAUGAGGUUUGCACCCUAAUUAUAUAUUAUGAAAUUGCCAUAUCUCUAGUUAAUGUGGGAUUUCCAACACCUCAUCUUACAAGCUGGUUU	CGGCUUGUAAGAUGAGGUUUGC	7.4	8.7	4.1	3.1	UCRVU04_CCNI9334_g1|UCRVU05_CCNN2879_g1	3	|||||||:||||||-:||||:|;|||||||:||||||-:||||:|	FG826508 5 of 10 Y 553 8e-38 UniRef90_A7PBG8 Chromosome chr16 scaffold_10, whole genome shotgun sequence n=1 Tax=Vitis vinifera RepID=A7PBG8_VITVI|FG838543 4 of 10 Y 642 3e-48 UniRef90_O22164 Expressed protein (Putative uncharacterized protein) (Putative uncharacterized protein unannotated coding sequence from BAC T13E15) n=1 Tax=Arabidopsis thaliana	unknown protein chr2:18503250-18504422 FORWARD| unknown protein chr2:18503250-18504422 FORWARD
Wgs163935_57_140	vun_cand043		UCACAAUUUGGGCAAAACAAGGCAAUUUUUAGCAUUCAAUGAACUCAAUUCCCAUGCUUAAAACACCAGUUUUGUUUGAAAACACCAAAAGUGCAUGGUUUGCCUUAUUGAGAUAAUUGGAUGCUAAAAAUUCACCUUUU	AGGCAAUUUUUAGCAUUCAAUGAA	7.4	7.2	4.1	6.2
Wgs189983_362_240	vun_cand044		UAAAAACAUUUCACAUCUUACUUACGCAGCUAGGUAAUAACUUUACAUAAAUCAAGAUCAAUUAUAUUUAUAUUUCAAAUCUCAAAUUCUUUUCAUAAAGUUAUGAUUUCUAAUAUUCAACAUUAGCUUUCAAAAGGUUUUUGAAAUUGUUGUUGAUUUUGUGUAAGAUCACUGAAAAUCUUUUAUUAAUAAUCAAUUUUAGUGAUAAAAAAUUGUUAGUCAUCAUAGUAUUCAAUUUAU	UUAGUGAUAAAAAAUUGUUAGU	1.5	1.4	6.9	9.3	UCRVU05_CCNN2710_b1	2.5	|||||||||||||||:|-||::	FG838250 2 of 19 Y 578 9e-09 UniRef90_A9PAF8 Putative uncharacterized protein n=1 Tax=Populus trichocarpa RepID=A9PAF8_POPTR	unknown protein chr4:15488076-15488621 FORWARD
Wgs222264_39_180	vun_cand044		AUUCCAGUUAACCAUAAUUUUAGUGAUAAAAAAUUGUUAGUCAUUAUGAUAAUUAACAAUUUUUUAUAAUUAAAAUUAAUUUUGUUUAUGAGAAUUUUGUAGUGUAUCCUUUCCAUAUUGAUGUAACUUUUGCCUUUCUGGCAGUUUGAAAAUCAUGAAUUAAACACCAAUAGUGGAUCU	UUAGUGAUAAAAAAUUGUUAGU	1.5	1.4	6.9	9.3	UCRVU05_CCNN2710_b1	2.5	|||||||||||||||:|-||::	FG838250 2 of 19 Y 578 9e-09 UniRef90_A9PAF8 Putative uncharacterized protein n=1 Tax=Populus trichocarpa RepID=A9PAF8_POPTR	unknown protein chr4:15488076-15488621 FORWARD
Wgs192531_468_120	vun_cand045		ACGAAGGAGGAGAAGAAAGGGAAGCUGUUCGAACUCCUUUUAGCUAUGGGGCUCCAGGAAGUAAAAUUCUUGUCACGGCACGUGCUGAGAAAGUUGCUUCUAACAUGAGAUCUAAAGUGC	CGUGCUGAGAAAGUUGCUUCU	52	79.3	13.8	4.6	UCRVU05_CCNN22825_g1|UCRVU08_CCNS9073_g1|UCRVU09_CCNT1275_g1|UCRVU09_CCNT910_g1	4	-||||||||-||||||-||||;-||||||||-||||||-||||;-||||||||-||||||-||||;-||||||||-||||||-||||	FG860123 5 of 11 Y 715 1e-54 UniRef90_A9PIK0 Putative uncharacterized protein n=1 Tax=Populus trichocarpa RepID=A9PIK0_POPTR|FG913911 6 of 11 Y 717 1e-65 UniRef90_A9PIK0 Putative uncharacterized protein n=1 Tax=Populus trichocarpa RepID=A9PIK0_POPTR|FG916146 4 of 11 Y 747 7e-60 UniRef90_A9PIK0 Putative uncharacterized protein n=1 Tax=Populus trichocarpa RepID=A9PIK0_POPTR|FG928906 3 of 11 Y 607 1…	VTC2 (vitamin c defective 2); GDP-D-glucose phosphorylase/ GDP-galactose:glucose-1-phosphate guanyltransferase/ GDP-galactose:mannose-1-phosphate guanyltransferase/ GDP-galactose:myoinositol-1-phosphate guanyltransferase/ galactose-1-phosphate guanylyltra chr4:13499262-13501145 REVERSE| VTC2 (vitamin c defective 2); GDP-D-glucose phosphorylase/ GDP-galactose:glucose-1-phosphate guanyltransferase/…
Wgs193473_142_200	vun_cand046		CCUUUAUCUGCAUUUGCACCUGCACUUUACUUGGUUUCUCUGAAACAUAAAUGAGCACAUGUCAUUUGAAGAGAAAGAGAAAUAUAUUAUAUAAUAUAUUAUAUAUUAUAUGUAUAUAUACAUAUGUAUAUAUAUGUGUGCAUCGAGAAACUGAGAACGAGGUGCAGGUGCAUCUGCAGGUGAAUGUCAUAUCGGAUUAC	AGGUGCAGGUGCAUCUGCAGG	22.3	20.2	6.9	3.1	MOOA419TF|MOPBF06TF|UCRVU04_CCNI2168_b1|UCRVU05_CCNN14880_b1|UCRVU05_CCNN21075_b1|UCRVU05_CCNN22761_b1|UCRVU05_CCNN4280_b1|UCRVU08_CCNS13350_b1|UCRVU09_CCNT11913_b1|UCRVU09_CCNT13065_b1	3	|||||||||||||--|||||-;|||||||||||||--|||||-;|||||||||||||--|||||-;|||||||||||||--|||||-;|||||||||||||--|||||-;|||||||||||||--|||||-;|||||||||||||--|||||-;|||||||||||||--|||||-;-||||||||||||--||||||;|||||||||||||--|||||-	FF384966 2 of 38 Y 554 2e-41 UniRef90_A7PAP6 Chromosome chr14 scaffold_9, whole genome shotgun sequence n=1 Tax=Vitis vinifera RepID=A7PAP6_VITVI|FF540890 3 of 38 Y 625 1e-41 UniRef90_A7PAP6 Chromosome chr14 scaffold_9, whole genome shotgun sequence n=1 Tax=Vitis vinifera RepID=A7PAP6_VITVI|FG814057 6 of 38 Y 725 5e-71 UniRef90_A7PAP6 Chromosome chr14 scaffold_9, whole genome shotgun sequence n=1…	RAD23-3 (PUTATIVE DNA REPAIR PROTEIN RAD23-3) chr3:533906-536151 REVERSE| RAD23-3 (PUTATIVE DNA REPAIR PROTEIN RAD23-3); damaged DNA binding chr3:533095-536151 REVERSE| RAD23-3 (PUTATIVE DNA REPAIR PROTEIN RAD23-3) chr3:533906-536151 REVERSE| RAD23-3 (PUTATIVE DNA REPAIR PROTEIN RAD23-3); damaged DNA binding chr3:533095-536151 REVERSE| RAD23-3 (PUTATIVE DNA REPAIR PROTEIN RAD23-3) chr3:533906-536…
Wgs258472_186_200	vun_cand046		AAUAUGCUCCCUUUGCCUGCAUUUGCACCUGCACUUUACUUGCUUUUCUCUCUUCAACUAUGUGCCUCAAUUACUCCCCACAAAGCACACAUGUUAAUGGAAAAAAAAAAAAAACGUUGUGUAUGUAUGUGUGUGGGAAUGAAUGAGAAACCAAGCACGAGGUGCAGGUGCAUCUGCAGGCGAAUGACAUCUUGGUUAGU	AGGUGCAGGUGCAUCUGCAGG	22.3	20.2	6.9	3.1	MOOA419TF|MOPBF06TF|UCRVU04_CCNI2168_b1|UCRVU05_CCNN14880_b1|UCRVU05_CCNN21075_b1|UCRVU05_CCNN22761_b1|UCRVU05_CCNN4280_b1|UCRVU08_CCNS13350_b1|UCRVU09_CCNT11913_b1|UCRVU09_CCNT13065_b1	3	|||||||||||||--|||||-;|||||||||||||--|||||-;|||||||||||||--|||||-;|||||||||||||--|||||-;|||||||||||||--|||||-;|||||||||||||--|||||-;|||||||||||||--|||||-;|||||||||||||--|||||-;-||||||||||||--||||||;|||||||||||||--|||||-	FF384966 2 of 38 Y 554 2e-41 UniRef90_A7PAP6 Chromosome chr14 scaffold_9, whole genome shotgun sequence n=1 Tax=Vitis vinifera RepID=A7PAP6_VITVI|FF540890 3 of 38 Y 625 1e-41 UniRef90_A7PAP6 Chromosome chr14 scaffold_9, whole genome shotgun sequence n=1 Tax=Vitis vinifera RepID=A7PAP6_VITVI|FG814057 6 of 38 Y 725 5e-71 UniRef90_A7PAP6 Chromosome chr14 scaffold_9, whole genome shotgun sequence n=1…	RAD23-3 (PUTATIVE DNA REPAIR PROTEIN RAD23-3) chr3:533906-536151 REVERSE| RAD23-3 (PUTATIVE DNA REPAIR PROTEIN RAD23-3); damaged DNA binding chr3:533095-536151 REVERSE| RAD23-3 (PUTATIVE DNA REPAIR PROTEIN RAD23-3) chr3:533906-536151 REVERSE| RAD23-3 (PUTATIVE DNA REPAIR PROTEIN RAD23-3); damaged DNA binding chr3:533095-536151 REVERSE| RAD23-3 (PUTATIVE DNA REPAIR PROTEIN RAD23-3) chr3:533906-536…
Wgs194543_334_100	vun_cand047		AUUACCUUAACACAUUCGAUCUCGGAAAUCUUGUUAGCCUUGCCUUUACAGCAUUAGGCAAUGAUCUGAAGGCUAACAAGCUUUUCGAGUACGAGUGUCU	UCUCGGAAAUCUUGUUAGCCU	7.4	15.9	0	0	MOPA684TF|UCRVU04_CCNI11608_b1|UCRVU04_CCNI12906_b1|UCRVU04_CCNI2644_b1|UCRVU04_CCNI2981_b1|UCRVU05_CCNN17522_b1|UCRVU05_CCNN19152_b1|UCRVU05_CCNN21671_b1|UCRVU05_CCNN3465_b1|UCRVU05_CCNN3585_b1|UCRVU05_CCNN4659_b1|UCRVU05_CCNN6079_b1|UCRVU05_CCNN6657_b1|UCRVU07_CCNP14872_b1|UCRVU07_CCNP16467_b1|UCRVU07_CCNP6110_b5|UCRVU08_CCNS11105_b1|UCRVU08_CCNS14629_b1|UCRVU08_CCNS15617_b1|UCRVU08_CCNS5131_b1…	2.5	:||||||-|||||||||||||;:||||||-|||||||||||||;:||||||-|||||||||||||;:||||||-|||||||||||||;:||||||-|||||||||||||;:||||||-|||||||||||||;:||||||-|||||||||||||;:||||||-|||||||||||||;:||||||-|||||||||||||;:||||||-|||||||||||||;:||||||-|||||||||||||;:||||||-|||||||||||||;:||||||-|||||||||||||;:||||||-|||||||||||||;:||||||-|||||||||||||;:||||||-|||||||||||||;:||||||-|||||||||||||;:||||||-|||||||||||||;:||…	FF537974 68 of 242 Y 743 1e-120 UniRef90_Q71EW8 Methionine synthase n=1 Tax=Glycine max RepID=Q71EW8_SOYBN|FG810467 66 of 242 Y 659 1e-110 UniRef90_Q71EW8 Methionine synthase n=1 Tax=Glycine max RepID=Q71EW8_SOYBN|FG828223 65 of 242 Y 725 1e-123 UniRef90_Q71EW8 Methionine synthase n=1 Tax=Glycine max RepID=Q71EW8_SOYBN|FG814867 73 of 242 Y 686 1e-116 UniRef90_Q71EW8 Methionine synthase n=1 Tax=Gl…	ATMS1; 5-methyltetrahydropteroyltriglutamate-homocysteine S-methyltransferase/ methionine synthase chr5:5935771-5939195 FORWARD| ATMS1; 5-methyltetrahydropteroyltriglutamate-homocysteine S-methyltransferase/ methionine synthase chr5:5935771-5939195 FORWARD| ATMS1; 5-methyltetrahydropteroyltriglutamate-homocysteine S-methyltransferase/ methionine synthase chr5:5935771-5939195 FORWARD| ATMS1; 5-met…
Wgs229014_409_200	vun_cand048		UCAAAAUUUUGAUAUAUUUUGGUCUCUAAACUUUAGAAAUGAAUUAAUAUAAUCAUUUUAAUCUAAUUACGUCAAUAUUUUUAAAAAUGUAACAAACGGUAUAAACAAUCUUAAUACUAUCAACGACAUGUAAAAAAAAUUAACAUAAUUGAAUUUAAAAAACUAUAUUCAUUAAUUUUUAAAAUUUAGGAACCAAAAUA	UGGUCUCUAAACUUUAGAAAUGAA	745.7	262.5	0	1.5
Wgs237353_79_120	vun_cand049		AUGAGGGCUGGAAAGUGUAAAGAGGAAAGGACUUUCUAGAUCAAGGAAGUAUGUUUCGUUGCUAAUCAUGCUUCCUUAAUCUAGGAAGUCCUUUCUUCUUUAGCCUUACCAAGCCUCUAU	CUAGGAAGUCCUUUCUUCUUU	4.5	21.6	2.8	7.7	UCRVU05_CCNN2580_g1|UCRVU05_CCNN4455_g1|UCRVU07_CCNP14737_g1	4	-||||||:|||||||||--||;-||||||:|||||||||--||;||||-|||:||||||-||||||	FG838033 1 of 2 Y 590 4e-33 UniRef90_O65781 UDP-glucose 4-epimerase GEPI48 n=1 Tax=Cyamopsis tetragonoloba RepID=GALE2_CYATE|FG841215 2 of 2 Y 664 2e-52 UniRef90_O65781 UDP-glucose 4-epimerase GEPI48 n=1 Tax=Cyamopsis tetragonoloba RepID=GALE2_CYATE|FG882385 2 of 3 Y 819 3e-43 UniRef90_A7PLG2 Chromosome chr7 scaffold_20, whole genome shotgun sequence n=1 Tax=Vitis vinifera RepID=A7PLG2_VITVI	UGE2 (UDP-D-glucose/UDP-D-galactose 4-epimerase 2); UDP-glucose 4-epimerase/ protein dimerization chr4:12431416-12433666 FORWARD| UGE2 (UDP-D-glucose/UDP-D-galactose 4-epimerase 2); UDP-glucose 4-epimerase/ protein dimerization chr4:12431416-12433666 FORWARD| ATRER1B chr2:9243550-9244579 FORWARD
Wgs268475_539_140	vun_cand050		GAAUAUAUACAUCAAACCGCUCCACCUAAAUACUCAAAUUAUUUUAUUUUUUACAUUUUUACCUUUGUUACACUUGUAAAAAAUAAAAUAACUUGAAUAUUUAGGUGUAGUGAUUUGAUGUAUAAAUUCAAAAAAAAAAA	UAUUUAGGUGUAGUGAUUUGAUGU	16.3	27.4	33	15.4
Wgs27837_268_240	vun_cand051		UUUUCUCCCCUUGUUUUGAUCAUAUGAAAAAAGUUUUAAUGAGGAAGCUCCCCCUCAAUUAGUCAAUGGUAAGGAAUAUCAAGACAAAUAUGCUUUUUUUGAAAAUAAGUAAUAGAACUGGGAAAACAUAUUACAAUUGCAAAAAAAUAGACUAUGAUGUAGACUUUUAAGAGUCUUGACUCAUGUCAUCGUCUUCCUCAUAUUUAUCGAAUUUAUGUUAUAUGUUAGAGAUCCUAGAAU	UUUGAUCAUAUGAAAAAAGUUU	0	11.5	5.5	1.5	UCRVU05_CCNN21823_b1|UCRVU08_CCNS5309_b1	4	||||||||-|||||||-||:|:;||||||||-|||||||-||:|:	FG858428 1 of 2 N 659 9e-57 UniRef90_Q8GUU3 FEG protein n=3 Tax=Arabidopsis thaliana RepID=Q8GUU3_ARATH|FG907713 2 of 2 N 653 4e-74 UniRef90_Q8GUU3 FEG protein n=3 Tax=Arabidopsis thaliana RepID=Q8GUU3_ARATH	ATCPSF73-II (cleavage and polyadenylation specificity factor 73 kDa subunit-II); catalytic/ protein binding chr2:320597-323845 FORWARD| ATCPSF73-II (cleavage and polyadenylation specificity factor 73 kDa subunit-II); catalytic/ protein binding chr2:320597-323845 FORWARD
Wgs284382_66_100	vun_cand052		GCGAACUCUCGCUUAGGCGGAGAGCUCUGGUUUUGAGCGAGGCAUUGUCUCGCUCAAGCGAGAGCCACUCGCCUAAGCGAGGAGGAGUGAAAGCUUUGGG	CGAGAGCCACUCGCCUAAGCGA	34.2	54.8	0	0
Wgs285237_115_200	vun_cand053		UGAAUGAAUAUAGUCAUUUUAACACAAUUAAGUUAAUUUUUUGUACAUGUCAAACGUGUUUUAUGCUAUCAUUUUGAGUUGUUUACACAAUUUGACAUGUUUCCAUCUUCAAUGUCUGUUGGGGAACGCAUUUGACACCUCAAAAACAAAUUUUAAUGUAAUUGAGUUAAAAGGACUAUAUGCAUUCACUAGUGCAUUAA	GUAAUUGAGUUAAAAGGACUAUAU	43.1	5.8	0	1.5	UCRVU04_CCNI9552_b1	1	-|||||||||||||||||||||||	FG826914 7 of 7 N 685 2e-19 UniRef90_A7R031 Chromosome undetermined scaffold_296, whole genome shotgun sequence n=1 Tax=Vitis vinifera RepID=A7R031_VITVI	ATCSLE1; cellulose synthase/ transferase, transferring glycosyl groups chr1:20876752-20879414 FORWARD
Wgs288796_318_100	vun_cand054		UGUGCUUGUUGCGUUCCUGAAAACCUCCAUCUUCAACUUGCUCAUGGAUAAUGAUUGUUGAGCAAGUUGAGGAUGGAGCUUCUCCGGACGUUACGUCCUU	AGCAAGUUGAGGAUGGAGCUU	8.9	47.6	231.1	251.6	UCRVU04_CCNI10236_b1|UCRVU04_CCNI8567_g1|UCRVU07_CCNP5953_b5	4	|-||||||||||||-:||||:;||||||||||:|||||-||-|-;|-||||||||||||-:||||:	FG808029 13 of 17 Y 672 1e-127 UniRef90_UPI00005DC19E CKA1 (CASEIN KINASE ALPHA 1) kinase Tax=n=1 RepID=UPI00005DC19E|FG825039 10 of 13 Y 716 4e-89 UniRef90_Q76JT3 RelA-SpoT like protein PsRSH1 n=2 Tax=Papilionoideae RepID=Q76JT3_PEA|FG869291 15 of 17 Y 705 1e-103 UniRef90_UPI00005DC19E CKA1 (CASEIN KINASE ALPHA 1) kinase Tax=n=1 RepID=UPI00005DC19E	CKA1 (CASEIN KINASE ALPHA 1); kinase chr5:26881156-26883383 REVERSE| RSH2 (RELA-SPOT HOMOLOG 2); GTP diphosphokinase chr3:4650902-4653514 REVERSE| CKA1 (CASEIN KINASE ALPHA 1); kinase chr5:26881156-26883383 REVERSE
Wgs290269_424_120	vun_cand055		AAACAGAACCUUAAGCACUCCACUGUAGUAGCUCUCGCUCAAGGUAGACAAUUUAGCCCAGGCGAGAGGCCAUCUUGCUUAGGCGAGUUAGUCUCGCCUGAGCGAGGCUUUAACAGUGGC	CCACUGUAGUAGCUCUCGCUCA	29.7	40.4	0	0
Wgs50705_522_140	vun_cand056		UGGAAAACUACUAGGUUUAUGAUCUUCAUUAAUCUCUAUGUAACCUAUAAUUAAGUGUUAUUAAUCGUUUUCAUAAACAGCAGAAAAAGUUGAGUGUAUGUUGUAUAGAGAUUAAUGAAGACUAUAAAUACAGGAGGUUC	UUGUAUAGAGAUUAAUGAAGA	5.9	1.4	12.4	4.6
Wgs69440_243_100	vun_cand057		CAAGUGGUUGAGAAAGUUGUGUCGCAGGAGAGAUGACAUUGUAGAUGCAUUCAAAAACAUGUAAUUUACCAAUGUCAUUCUCAUGUGACACGAUUCCCUU	UGUCGCAGGAGAGAUGACAUUG	196.1	38.9	180.2	38.6
Wgs87120_235_120	vun_cand058		AAGAAACGAAGACUUAUUUUUAAGCAGAAUGAUCAAAUUGUUUGCAAUGACUAAAUUGGGCAUAAUUUAAUCACUGGUAACAAUUUGGUCAUAUUGCUUAAAAAAUCAUUGUUUUUUUAA	UUAAGCAGAAUGAUCAAAUUG	941.8	1546.1	2.8	0	MOOF055TF|UCRVU04_CCNI1110_b1|UCRVU04_CCNI8424_b1|UCRVU05_CCNN17434_b1|UCRVU07_CCNP11857_b1|UCRVU07_CCNP8677_b1|UCRVU11_CCNW595_b1	4	-|||||||||-|||||||-||;-|||||||||-|||||||-||;-|||||||||-|||||||-||;-|||||||||-|||||||-||;-|||||||||-|||||||-||;-|||||||||-|||||||-||;-|||||||||-|||||||-||	FF403498 4 of 14 Y 539 2e-22 UniRef90_O23120 Putative uncharacterized protein F10G19.2 (Predicted GPI-anchored protein) (At1g23040) (T26J12.18 protein) n=2 Tax=Arabidopsis thaliana RepID=O23120_ARATH|FG809523 1 of 14 Y 601 2e-22 UniRef90_O23120 Putative uncharacterized protein F10G19.2 (Predicted GPI-anchored protein) (At1g23040) (T26J12.18 protein) n=2 Tax=Arabidopsis thaliana RepID=O23120_ARATH…	hydroxyproline-rich glycoprotein family protein chr1:8165025-8165459 FORWARD| hydroxyproline-rich glycoprotein family protein chr1:8165025-8165459 FORWARD| hydroxyproline-rich glycoprotein family protein chr1:8165025-8165459 FORWARD| hydroxyproline-rich glycoprotein family protein chr1:8165025-8165459 FORWARD| hydroxyproline-rich glycoprotein family protein chr1:8165025-8165459 FORWARD| proline-r…
Wgs94978_165_140	vun_cand059		UAGGAUUGAUUUUUCUUAUUUCAGUGUCAUUGCCAUUCUCUCUUCCAACUUACUGCACUUUAUGAAUGAUUGUUGGAAGAUGGAAAACAAUUUAGAAGAGGAUGGAGAUGAAAUUGAAAUUAGAAAAUUCAAUCCAAAAG	UUCAGUGUCAUUGCCAUUCUC	8.9	31.7	5.5	21.6	MOPCV55TF	3	-|||||||||:|||-||||||	FF543217 1 of 1 N 661 4e-15 UniRef90_A7P547 Chromosome chr4 scaffold_6, whole genome shotgun sequence n=1 Tax=Vitis vinifera RepID=A7P547_VITVI	FUNCTIONS IN: molecular_function unknown; INVOLVED IN: biological_process unknown; LOCATED IN: cellular_component unknown; CONTAINS InterPro DOMAIN/s: mRNA splicing factor, Cwf21 (InterPro:IPR013170); BEST Arabidopsis thaliana protein match is: unknown protein (TAIR:AT4G37820.1); Has 58354 Blast hits to 32469 proteins in 1203 species: Archae - 56; Bacteria - 5471; Metazoa - 26539; Fungi - 6511; P…
Wgs265056_8_160	vun_cand060		AUAUACAUCAAAUCAUUUCCCCUAAAUACUUAAAUUAUUUUAUUUUUUACAUUUUAACCUUUGUAAUUUUUUACACAUGAAAAUUUUUAUACUUGUAAAAAGUAAAAUAAUUUGAAUAUUUAGGUGUAGUGAUUUGAUGUAUAAAUUCAAAACAGUUAUU	UAUUUAGGUGUAGUGAUUUGAUGU	16.3	27.4	33	15.4
Wgs30554_299_240	vun_cand061		GUUCCUAAAUUUUAAAAAUGAAUGAAUAUAGUCAUUUUAACCCAAUUAUGUUAACUUGUUUUUGAUGUGUCGAACGCUUUUCAUAUUAGUAUUGAAGUUUUUUAUACUGUUUGACACAUUCUUGGUUCAAUAUCUAAUGAGAAAUAUGUUUGACACUUAAAAAAAAGUUAACGUAAUUGAGUUAAAAGAACUAUAUUCAUUCAUUUUUAAAGUUUAGGGACCAAAAUCUAUUAAAGUUUU	CAUUCAUUUUUAAAGUUUAGGGAC	40.1	14.4	15.1	6.2	MOPA743TF	0	||||||||||||||||||||||||	FF538240 1 of 1 N 720 3e-16 UniRef90_A7PTJ8 Chromosome chr8 scaffold_29, whole genome shotgun sequence n=2 Tax=Vitis vinifera RepID=A7PTJ8_VITVI	ATH9 (thioredoxin H-type 9) chr3:2645590-2646304 FORWARD
Vun11588_723_240	vun_cand062		UUUAUAUGGCUUAAAACAGUCUCCUAGGGUCUGGUUUGGAAAAUUUUGCAACGUUGUUCAACAAUUUGGAAUGACUCAGUGUGAGGUAGAUCAUUCAAUCUUUUAUCUUCACUCGAGUGCUAGAUGUGUCUACUUGAUAGUAUAUGUUGAUAACAUUGUUCUUACAUGCAGUGACAACCAUGAGAUCUCCCAAAUAAAACAUCUAACCACCAUUUUCAAACCAAAGAUCUUGGCAAACUC	CUCCUAGGGUCUGGUUUGGAAA	0	0	13.8	4.6
* TPTM: transcripts per ten million; 503-C: IT93K503-1 plants under control condition; 503-D: IT93K503-1 plants under drought treatment;
CB46-C: CB46 plants under control condition; CB46-D: CB46 plants under drought treatment
** |=matches, :=wobble matches between G and U, -=mismatches, ;=separation between alignments of different targets
