# Supplementary material for: Identification and comparative analysis of drought-associated microRNAs in two cowpea genotypes
Source: BMC Plant Biol. 2011 Sep 17;11:127. doi: 10.1186/1471-2229-11-127 (PMC3182138; doi:10.1186/1471-2229-11-127)
Supplement: Additional file 4 — Drought-associated miRNAs in cowpea. Detailed information of drought-associated miRNAs and their targets. [file 1471-2229-11-127-S4.XLS]

## Sheet: Sheet1
Drought-associated miRNAs in cowpea
				Normalized Expression Level (TPTM)*
miRNA ID	Family	Matches in miRBase (release 16)	Mature miRNA	503-C	503-D	CB46-C	CB46-D	log2(503-D/503-C)	log2(CB46-D/CB46-C)	Bonferroni adjusted p-value of 503-D vs 503-C	Bonferroni adjusted p-value of CB46-D vs CB46-C	Target ID	Target annotation based on the best hit in the UniRef database	Target annotation based on the best hit in Arabidopsis
Vun90322_262_100	miR156a	tae-miR156|bna-miR156a|rco-miR156a|hvu-miR156|rco-miR156d|rco-miR156c|rco-miR156b|ath-miR156a|ptc-miR156f|ptc-miR156a|ppt-miR156a|aly-miR156e|sbi-miR156b|ath-miR156f|zma-miR156h|ptc-miR156e|zma-miR156l|zma-miR156e|ptc-miR156b|sbi-miR156a|ptc-miR156c|osa-miR156a|ctr-miR156|ath-miR156b|zma-miR156f|zma-miR156i|mtr-miR156c|zma-miR156d|zma-miR156g|ghr-miR156b|csi-miR156|ath-miR156c|zma-miR156b|ath-miR…	UGACAGAAGAGAGUGAGCAC	1030.9	3664.7	455.3	2648.7	1.82979	2.5404	4.52706e-231	2.55151e-258	UCRVU04_CCNI7462_b1|UCRVU08_CCNS5095_b1	FG823042 1 of 1 N 641 5e-23 UniRef90_A2Q4T4 SBP n=1 Tax=Medicago truncatula RepID=A2Q4T4_MEDTR|FG907343 1 of 2 Y 611 8e-19 UniRef90_A5BME3 Putative uncharacterized protein (Chromosome chr17 scaffold_16, whole genome shotgun sequence) n=1 Tax=Vitis vinifera RepID=A5BME3_VITVI	SPL9 (SQUAMOSA PROMOTER BINDING PROTEIN-LIKE 9); transcription factor chr2:17587601-17589451 FORWARD| squamosa promoter-binding protein, putative chr5:20582555-20583791 REVERSE
Est11564_136_100	miR156b	ptc-miR156h|rco-miR156f|mtr-miR156f|rco-miR156g|ptc-miR156j|ptc-miR156g|sly-miR156a|ath-miR157b|sly-miR156b|ptc-miR156i|sly-miR156c|mtr-miR156h|ath-miR157a|aly-miR157c|aly-miR157b|bna-miR156b|ath-miR157c|bra-miR157a|vvi-miR156i|bna-miR156c|ahy-miR156b-5p|aly-miR157a|gma-miR156d|mtr-miR156e|gra-miR157a|vvi-miR156f|vvi-miR156g|rco-miR156h|bol-miR157a|gra-miR157b|gma-miR156c|gma-miR156e	UUGACAGAAGAUAGAGAGCAC	264.4	1302.3	1240.7	2852.4	2.30027	1.20102	5.92107e-110	4.97276e-97	MOPCW85TF|UCRVU07_CCNP7051_b1|UCRVU08_CCNS740_b1	FF544134 1 of 4 Y 823 1e-49 UniRef90_A7QP31 Chromosome chr1 scaffold_136, whole genome shotgun sequence n=1 Tax=Vitis vinifera RepID=A7QP31_VITVI|FG870987 2 of 4 Y 606 1e-10 UniRef90_A5BHV4 Putative uncharacterized protein n=1 Tax=Vitis vinifera RepID=A5BHV4_VITVI|FC459723 3 of 4 Y 564 8e-07 UniRef90_A5BHV4 Putative uncharacterized protein n=1 Tax=Vitis vinifera RepID=A5BHV4_VITVI	squamosa promoter-binding protein, putative chr5:20582555-20583791 REVERSE| XBAT32; protein binding / zinc ion binding chr5:23394789-23397145 REVERSE| PHD finger family protein chr3:4952185-4953306 REVERSE
Vun278643_243_120	miR156c	gma-miR156f|far-miR156b|ahy-miR156c	UUGACAGAAGAGAGAGAGCAC	77.2	210.6	151.3	677.6	1.44783	2.16302	3.34807e-08	1.68633e-53	UCRVU04_CCNI7462_b1	FG823042 1 of 1 N 641 5e-23 UniRef90_A2Q4T4 SBP n=1 Tax=Medicago truncatula RepID=A2Q4T4_MEDTR	SPL9 (SQUAMOSA PROMOTER BINDING PROTEIN-LIKE 9); transcription factor chr2:17587601-17589451 FORWARD
Wgs90271_336_200	miR159	gma-miR159a|ath-miR159a|csi-miR159|mtr-miR159a|bra-miR159a|sly-miR159|aly-miR159a|ptc-miR159b|ptc-miR159a|ptc-miR159c|bna-miR159|rco-miR159|pvu-miR159a.1|ahy-miR159|vvi-miR159c	UUUGGAUUGAAGGGAGCUCUA	109517	349971	132035	544113	1.67608	2.04298	0	0	UCRVU04_CCNI12046_b1|UCRVU04_CCNI12652_b1|UCRVU04_CCNI15050_b1|UCRVU04_CCNI15768_b1|UCRVU04_CCNI2822_b1|UCRVU04_CCNI9539_b1|UCRVU05_CCNN4755_g1|UCRVU05_CCNN6487_b1|UCRVU05_CCNN6950_b1|UCRVU07_CCNP13086_b1|UCRVU07_CCNP16516_b1|UCRVU07_CCNP2078_b1|UCRVU07_CCNP6218_b1|UCRVU07_CCNP6707_g1|UCRVU07_CCNP6828_b1|UCRVU07_CCNP8191_b1|UCRVU07_CCNP9187_b1|UCRVU08_CCNS12891_b1|UCRVU08_CCNS14639_b1|UCRVU08_CCN…	FG811320 12 of 52 Y 681 4e-62 UniRef90_A7QLT3 Chromosome chr18 scaffold_121, whole genome shotgun sequence n=1 Tax=Vitis vinifera RepID=A7QLT3_VITVI|FG812466 7 of 52 Y 683 1e-59 UniRef90_A7QLT3 Chromosome chr18 scaffold_121, whole genome shotgun sequence n=1 Tax=Vitis vinifera RepID=A7QLT3_VITVI|FG831899 15 of 52 Y 704 2e-63 UniRef90_Q02758 ATP synthase delta chain, chloroplastic n=1 Tax=Pisum sa…	ATPD (ATP SYNTHASE DELTA-SUBUNIT GENE); hydrogen ion transporting ATP synthase, rotational mechanism / proton-transporting ATPase, rotational mechanism chr4:6100799-6101503 FORWARD| ATPD (ATP SYNTHASE DELTA-SUBUNIT GENE); hydrogen ion transporting ATP synthase, rotational mechanism / proton-transporting ATPase, rotational mechanism chr4:6100799-6101503 FORWARD| ATPD (ATP SYNTHASE DELTA-SUBUNIT GE…
Est9473_277_120	miR162	sly-miR162|cpa-miR162a|aly-miR162a|ptc-miR162b|sbi-miR162|vvi-miR162|osa-miR162a|rco-miR162|csi-miR162|ghr-miR162a|ath-miR162b|aly-miR162b|ptc-miR162c|ptc-miR162a|mtr-miR162|ath-miR162a	UCGAUAAACCUCUGCAUCCAG	467.9	1547.5	287.5	1401.5	1.72567	2.28534	2.33319e-89	6.36726e-120	UCRVU05_CCNN3014_b1	FG838764 1 of 1 N 652 7e-60 UniRef90_A7PUH3 Chromosome chr7 scaffold_31, whole genome shotgun sequence n=1 Tax=Vitis vinifera RepID=A7PUH3_VITVI	AT-HSFA6B; DNA binding / transcription factor chr3:8078981-8080895 FORWARD
Vun93008_359_100	miR164	sbi-miR164d|ptc-miR164a|sbi-miR164e|ptc-miR164b|mtr-miR164a|ptc-miR164c|zma-miR164a|ptc-miR164d|osa-miR164a|bna-miR164|osa-miR164b|vvi-miR164c|zma-miR164g|vvi-miR164d|zma-miR164b|ptc-miR164e|mtr-miR164b|rco-miR164b|zma-miR164c|csi-miR164|osa-miR164f|ath-miR164b|ghr-miR164|zma-miR164d|sbi-miR164|bra-miR164a|aly-miR164a|mtr-miR164c|tae-miR164|rco-miR164c|aly-miR164b|gma-miR164|ctr-miR164|vvi-miR164…	UGGAGAAGCAGGGCACGUGCA	849.7	351.9	900.9	256.2	-1.27179	-1.8141	0	0	MOPFA94TF	FF552952 2 of 5 Y 662 2e-56 UniRef90_B2ZGS0 NAC domain protein n=2 Tax=Phaseoleae RepID=B2ZGS0_SOYBN	NAC1; transcription factor chr1:20946852-20949144 REVERSE
Vun12785_418_200	miR166b	csi-miR166e*|aly-miR166a*|aly-miR166c*|aly-miR166d*|zma-miR166c*	GGAAUGUUGUCUGGCUCGAGG	4215.8	1918.2	4827.9	1858.4	-1.13605	-1.37733	0	0	MOPCG47TF|UCRVU05_CCNN15037_b1|UCRVU08_CCNS4237_b1	FF546360 2 of 13 Y 749 1e-139 UniRef90_A7P6N0 Chromosome chr9 scaffold_7, whole genome shotgun sequence n=1 Tax=Vitis vinifera RepID=A7P6N0_VITVI|FG847251 3 of 13 Y 734 1e-133 UniRef90_A7P6N0 Chromosome chr9 scaffold_7, whole genome shotgun sequence n=1 Tax=Vitis vinifera RepID=A7P6N0_VITVI|FG905852 1 of 13 Y 690 1e-118 UniRef90_A7P6N0 Chromosome chr9 scaffold_7, whole genome shotgun sequence n=1…	CK1 (CASEIN KINASE 1); ATP binding / kinase/ protein kinase/ protein serine/threonine kinase chr4:13227885-13230508 REVERSE| CK1 (CASEIN KINASE 1); ATP binding / kinase/ protein kinase/ protein serine/threonine kinase chr4:13227885-13230508 REVERSE| CK1 (CASEIN KINASE 1); ATP binding / kinase/ protein kinase/ protein serine/threonine kinase chr4:13227885-13230508 REVERSE
Wgs122760_461_100	miR167a	gma-miR167g|ctr-miR167|ccl-miR167b|ccl-miR167a	UGAAGCUGCCAGCAUGAUCUGA	38349.1	16202.2	165228	38213.1	-1.243	-2.11232	0	0
Vun278601_391_120	miR169	mtr-miR169k|mtr-miR169c	CAGCCAAGGGUGAUUUGCCGG	314.9	92.3	357.6	55.6	-1.77049	-2.68519	0	0	MOOBK93TF|MOOBK93TRB|MOOE365TF|MOPDP77TF	FF387233 4 of 6 Y 613 5e-05 UniRef90_A7NZQ3 Chromosome chr6 scaffold_3, whole genome shotgun sequence n=1 Tax=Vitis vinifera RepID=A7NZQ3_VITVI|FF386544 5 of 6 Y 615 5e-05 UniRef90_A7NZQ3 Chromosome chr6 scaffold_3, whole genome shotgun sequence n=1 Tax=Vitis vinifera RepID=A7NZQ3_VITVI|FF402714 3 of 6 Y 780 4e-23 UniRef90_A7NZQ3 Chromosome chr6 scaffold_3, whole genome shotgun sequence n=1 Tax=V…	NF-YA9 (NUCLEAR FACTOR Y, SUBUNIT A9); specific transcriptional repressor/ transcription factor chr3:7326495-7328369 FORWARD| NF-YA9 (NUCLEAR FACTOR Y, SUBUNIT A9); specific transcriptional repressor/ transcription factor chr3:7326495-7328369 FORWARD| NF-YA9 (NUCLEAR FACTOR Y, SUBUNIT A9); specific transcriptional repressor/ transcription factor chr3:7326495-7328369 FORWARD| NF-YA9 (NUCLEAR FACTO…
Wgs106389_241_120	miR171a	ctr-miR171	UUGAGCCGCGUCAAUAUCUCA	415.9	1543.2	449.8	2052.9	1.89162	2.19031	2.97861e-101	6.05797e-167
Vun278048_162_120	miR171c	ctr-miR171	UUGAGCCGCGUCAAUAUCUUA	117.4	484.6	202.2	893.7	2.04536	2.14401	1.69115e-34	4.00708e-70
Est4712_284_200	miR319a	ppt-miR319d|ppt-miR319c|aqc-miR319|rco-miR319c|ppt-miR319e|rco-miR319a|vvi-miR319g|vvi-miR319c|aly-miR319b|vvi-miR319f|ath-miR319a|aly-miR319a|tae-miR319|ath-miR319b|rco-miR319b|vvi-miR319b|ptc-miR319d|gma-miR319b|ptc-miR319b|ptc-miR319a|ctr-miR319|mtr-miR319|mtr-miR319b|ptc-miR319c|gma-miR319a	UUGGACUGAAGGGAGCUCCC	588.2	2692.7	507.5	1603.7	2.19467	1.65992	1.81706e-215	4.35125e-89	UCRVU09_CCNT16812_g1	FG940315 1 of 2 Y 775 1e-63 UniRef90_A7QKP2 Chromosome chr2 scaffold_113, whole genome shotgun sequence n=1 Tax=Vitis vinifera RepID=A7QKP2_VITVI	transferase family protein chr5:5782061-5783682 REVERSE
Est17179_297_240	miR319c	Wgs166059_376_200--aly-miR319c|pvu-miR319c|ath-miR319c|rco-miR319d|aly-miR319d	UUGGACUGAAGGGGCCUCUUC	13.4	38.9	24.8	205.3	1.53754	3.04932	1	3.03974e-23	MOPAI06TF|UCRVU09_CCNT7626_b2	FF538798 5 of 6 Y 617 1e-41 UniRef90_A7Q165 Chromosome chr10 scaffold_43, whole genome shotgun sequence n=1 Tax=Vitis vinifera RepID=A7Q165_VITVI|FG926223 6 of 6 Y 618 2e-27 UniRef90_A7Q165 Chromosome chr10 scaffold_43, whole genome shotgun sequence n=1 Tax=Vitis vinifera RepID=A7Q165_VITVI	TCP family transcription factor, putative chr4:10163212-10164309 REVERSE| TCP family transcription factor, putative chr4:10163212-10164309 REVERSE
Wgs154295_330_120	miR395a	sly-miR395b|sly-miR395a|zma-miR395p|ath-miR395e|sbi-miR395g|rco-miR395e|sbi-miR395h|zma-miR395b|rco-miR395c|mtr-miR395a|rco-miR395d|vvi-miR395f|mtr-miR395e|vvi-miR395g|mtr-miR395f|zma-miR395a|mtr-miR395g|vvi-miR395i|osa-miR395b|vvi-miR395j|mtr-miR395i|vvi-miR395k|mtr-miR395j|mtr-miR395r|mtr-miR395k|vvi-miR395m|mtr-miR395l|aly-miR395d|mtr-miR395m|osa-miR395r|mtr-miR395n|aly-miR395e|mtr-miR395o|sbi…	UGAAGUGUUUGGGGGAACUCU	4.5	53.4	24.8	206.8	3.56884	3.05982	1.34652e-05	1.62177e-23	UCRVU05_CCNN4295_b1|UCRVU08_CCNS10741_b1|UCRVU08_CCNS12194_b1|UCRVU08_CCNS3862_b1	FG840957 4 of 4 N 656 1e-109 UniRef90_Q8SAG1 ATP sulfurylase n=1 Tax=Glycine max RepID=Q8SAG1_SOYBN|FG889466 2 of 4 N 694 1e-114 UniRef90_Q8SAG1 ATP sulfurylase n=1 Tax=Glycine max RepID=Q8SAG1_SOYBN|FG892273 3 of 4 N 702 1e-118 UniRef90_Q8SAG1 ATP sulfurylase n=1 Tax=Glycine max RepID=Q8SAG1_SOYBN|FG905177 1 of 4 N 732 1e-108 UniRef90_Q8SAG1 ATP sulfurylase n=1 Tax=Glycine max RepID=Q8SAG1_SOYBN	APS1 (ATP SULFURYLASE 1); sulfate adenylyltransferase (ATP) chr3:8112837-8114734 FORWARD| APS1 (ATP SULFURYLASE 1); sulfate adenylyltransferase (ATP) chr3:8112837-8114734 FORWARD| APS1 (ATP SULFURYLASE 1); sulfate adenylyltransferase (ATP) chr3:8112837-8114734 FORWARD| APS1 (ATP SULFURYLASE 1); sulfate adenylyltransferase (ATP) chr3:8112837-8114734 FORWARD
Vun36607_207_140	miR395b	mtr-miR395h	UGAAGUGUUUGGGGGAACUUU	11.9	26	13.8	148.2	1.12755	3.42481	1	2.0321e-18	UCRVU05_CCNN22003_b1|UCRVU05_CCNN4295_b1|UCRVU08_CCNS10741_b1|UCRVU08_CCNS12194_b1|UCRVU08_CCNS3862_b1	FG858743 1 of 3 Y 660 2e-40 UniRef90_A7PQI4 Chromosome chr6 scaffold_25, whole genome shotgun sequence n=1 Tax=Vitis vinifera RepID=A7PQI4_VITVI|FG840957 4 of 4 N 656 1e-109 UniRef90_Q8SAG1 ATP sulfurylase n=1 Tax=Glycine max RepID=Q8SAG1_SOYBN|FG889466 2 of 4 N 694 1e-114 UniRef90_Q8SAG1 ATP sulfurylase n=1 Tax=Glycine max RepID=Q8SAG1_SOYBN|FG892273 3 of 4 N 702 1e-118 UniRef90_Q8SAG1 ATP sulfu…	unknown protein chr2:11833089-11834051 REVERSE| APS1 (ATP SULFURYLASE 1); sulfate adenylyltransferase (ATP) chr3:8112837-8114734 FORWARD| APS1 (ATP SULFURYLASE 1); sulfate adenylyltransferase (ATP) chr3:8112837-8114734 FORWARD| APS1 (ATP SULFURYLASE 1); sulfate adenylyltransferase (ATP) chr3:8112837-8114734 FORWARD| APS1 (ATP SULFURYLASE 1); sulfate adenylyltransferase (ATP) chr3:8112837-8114734 …
Wgs23248_382_100	miR396a	aly-miR396b*	GCUCAAGAAAGCUGUGGGAGA	19427.1	2013.4	5796.2	1359.8	-3.27036	-2.09171	0	0	UCRVU04_CCNI13072_g1|UCRVU05_CCNN20014_g1	FG828500 4 of 9 Y 693 6e-71 UniRef90_Q9ZRU2 Putative uncharacterized protein n=1 Tax=Cicer arietinum RepID=Q9ZRU2_CICAR|FG855279 6 of 9 Y 685 4e-58 UniRef90_Q9ZRU2 Putative uncharacterized protein n=1 Tax=Cicer arietinum RepID=Q9ZRU2_CICAR	band 7 family protein chr5:25201320-25202535 FORWARD| band 7 family protein chr5:25201320-25202535 FORWARD
Wgs195636_210_100	miR403	ath-miR403|rco-miR403a|ptc-miR403a|rco-miR403b|ptc-miR403b|vvi-miR403d|vvi-miR403a|csi-miR403|vvi-miR403b|vvi-miR403f|vvi-miR403c|vvi-miR403e|aly-miR403|ptc-miR403c	UUAGAUUCACGCACAAACUUG	261.4	938.9	140.3	680.7	1.84471	2.2785	4.43823e-59	1.88616e-57
Vun272231_288_100	miR828	vvi-miR828a	UCUUGCUCAAAUGAGUAUUCCA	77.2	168.7	11	41.7	1.12779	1.92254	0.000916998	0.262841	MOPCW91TF|MOPE831TF|MOPE831TR|UCRVU07_CCNP11723_b1|UCRVU07_CCNP814_b1|UCRVU08_CCNS4574_b1|UCRVU09_CCNT4045_b1|UCRVU09_CCNT4257_b1	FF544140 3 of 15 Y 745 3e-56 UniRef90_Q0PJE9 MYB transcription factor MYB121 (Fragment) n=2 Tax=Glycine max RepID=Q0PJE9_SOYBN|FF556847 2 of 15 Y 664 2e-56 UniRef90_Q0PJE9 MYB transcription factor MYB121 (Fragment) n=2 Tax=Glycine max RepID=Q0PJE9_SOYBN|FF550257 1 of 15 Y 529 1e-43 UniRef90_Q0PJE9 MYB transcription factor MYB121 (Fragment) n=2 Tax=Glycine max RepID=Q0PJE9_SOYBN|FG877187 7 of 15 Y…	MYB3 (MYB DOMAIN PROTEIN 3); DNA binding / transcription factor chr1:8006289-8007219 FORWARD| MYB12 (MYB DOMAIN PROTEIN 12); DNA binding / transcription activator/ transcription factor chr2:19476438-19479242 FORWARD| MYB3 (MYB DOMAIN PROTEIN 3); DNA binding / transcription factor chr1:8006289-8007219 FORWARD| MYB12 (MYB DOMAIN PROTEIN 12); DNA binding / transcription activator/ transcription fact…
Est1090_65_120	vun_cand001		AAUGGGUGGUUAGGUAAGAGA	3609.7	915.8	3270.9	1321.3	-1.97877	-1.30773	0	0	MOOFA23TF|MOOFA23TR	FF399175 2 of 4 N 474 6e-34 UniRef90_A7NWZ0 Chromosome chr5 scaffold_2, whole genome shotgun sequence n=1 Tax=Vitis vinifera RepID=A7NWZ0_VITVI|FF394504 3 of 4 N 687 9e-66 UniRef90_A7NWZ0 Chromosome chr5 scaffold_2, whole genome shotgun sequence n=1 Tax=Vitis vinifera RepID=A7NWZ0_VITVI	acylaminoacyl-peptidase-related chr4:8362586-8366525 FORWARD| acylaminoacyl-peptidase-related chr4:8362586-8366525 FORWARD
Vun277405_196_180	vun_cand010		UUAUAAUCUGACAUCUGGAAU	210.9	434.1	85.3	197.6	1.04147	1.21197	1.88745e-10	1.52104e-05	UCRVU08_CCNS16618_b1	FG900810 1 of 1 N 685 8e-62 UniRef90_Q6YIA0 Disease resistance protein-like protein MsR1 n=1 Tax=Medicago sativa RepID=Q6YIA0_MEDSA	disease resistance protein (CC-NBS-LRR class), putative chr5:26714931-26717757 REVERSE
Wgs147627_459_180	vun_cand041		ACACAAGUCCAUCAGAGCUGC	34.2	115.4	22	77.2	1.75457	1.8111	1.68952e-05	0.00189754
Wgs69440_243_100	vun_cand057		UGUCGCAGGAGAGAUGACAUUG	196.1	38.9	180.2	38.6	-2.33375	-2.22293	0	3.4106e-13
Vun262455_88_140	miR1515	gma-miR1515	UCAUUUUGCGUGCAAUGAUCUG	488.7	1365.8	1415.4	2699.6	1.48273	0.931536	5.16125e-63	3.65459e-60
Vun90329_258_100	miR160a	osa-miR160b|aly-miR160a|osa-miR160c|vvi-miR160e|osa-miR160d|aly-miR160b|mtr-miR160b|ath-miR160c|ptc-miR160b|aly-miR160c|zma-miR160c|sly-miR160a|ppt-miR160e|pab-miR160b|sbi-miR160d|zma-miR160d|sbi-miR160a|gma-miR160|sbi-miR160c|far-miR160|sbi-miR160b|bra-miR160a|sbi-miR160e|vvi-miR160d|ath-miR160a|smo-miR160b|ath-miR160b|ptc-miR160a|mtr-miR160d|mtr-miR160e|ppt-miR160f|ptc-miR160c|zma-miR160e|ptc-m…	UGCCUGGCUCCCUGUAUGCCA	436.7	876.9	1048.1	1102.1	1.00577	0.0724788	3.48146e-21	1	MOODC69TF|MOPFD72TF|MOPFD72TR|UCRVU04_CCNI2890_b1|UCRVU05_CCNN3249_b1	FF391599 3 of 3 N 802 2e-89 UniRef90_A7NZK3 Chromosome chr6 scaffold_3, whole genome shotgun sequence n=1 Tax=Vitis vinifera RepID=A7NZK3_VITVI|FF551696 1 of 3 N 768 2e-85 UniRef90_A7NZK3 Chromosome chr6 scaffold_3, whole genome shotgun sequence n=1 Tax=Vitis vinifera RepID=A7NZK3_VITVI|FF548269 2 of 3 N 790 3e-91 UniRef90_A7NZK3 Chromosome chr6 scaffold_3, whole genome shotgun sequence n=1 Tax=V…	ARF10 (AUXIN RESPONSE FACTOR 10); miRNA binding / transcription factor chr2:12114331-12116665 FORWARD| ARF10 (AUXIN RESPONSE FACTOR 10); miRNA binding / transcription factor chr2:12114331-12116665 FORWARD| ARF10 (AUXIN RESPONSE FACTOR 10); miRNA binding / transcription factor chr2:12114331-12116665 FORWARD| ARF10 (AUXIN RESPONSE FACTOR 10); miRNA binding / transcription factor chr2:12114331-12116…
Vun295724_402_100	miR160b	vvi-miR160b|vvi-miR160a|ptc-miR160f|ahy-miR160-5p|sbi-miR160f|ptc-miR160e|osa-miR160f|mtr-miR160c|rco-miR160c	UGCCUGGCUCCCUGAAUGCCA	13.4	243.7	138.9	177.5	4.1848	0.353772	9.49094e-36	1	MOODC69TF|MOPFD72TF|MOPFD72TR|UCRVU04_CCNI2890_b1|UCRVU05_CCNN3249_b1	FF391599 3 of 3 N 802 2e-89 UniRef90_A7NZK3 Chromosome chr6 scaffold_3, whole genome shotgun sequence n=1 Tax=Vitis vinifera RepID=A7NZK3_VITVI|FF551696 1 of 3 N 768 2e-85 UniRef90_A7NZK3 Chromosome chr6 scaffold_3, whole genome shotgun sequence n=1 Tax=Vitis vinifera RepID=A7NZK3_VITVI|FF548269 2 of 3 N 790 3e-91 UniRef90_A7NZK3 Chromosome chr6 scaffold_3, whole genome shotgun sequence n=1 Tax=V…	ARF10 (AUXIN RESPONSE FACTOR 10); miRNA binding / transcription factor chr2:12114331-12116665 FORWARD| ARF10 (AUXIN RESPONSE FACTOR 10); miRNA binding / transcription factor chr2:12114331-12116665 FORWARD| ARF10 (AUXIN RESPONSE FACTOR 10); miRNA binding / transcription factor chr2:12114331-12116665 FORWARD| ARF10 (AUXIN RESPONSE FACTOR 10); miRNA binding / transcription factor chr2:12114331-12116…
Vun90307_715_100	miR167b	bna-miR167b|bna-miR167a|gma-miR167d|bra-miR167a|ptc-miR167b|ptc-miR167d|ptc-miR167c|sbi-miR167b|mtr-miR167|osa-miR167c|aly-miR167b|bra-miR167c|bdi-miR167|bra-miR167d|sbi-miR167i|bna-miR167c|ath-miR167b|osa-miR167a|bra-miR167b|rco-miR167b|ath-miR167a|zma-miR167c|gma-miR167b|gma-miR167a|zma-miR167d|ghr-miR167|sbi-miR167a|zma-miR167b|vvi-miR167d|vvi-miR167e|tae-miR167|aly-miR167a|osa-miR167b|vvi-miR…	UGAAGCUGCCAGCAUGAUCUA	1648.9	4488.3	7538.9	13930.3	1.44467	0.8858	2.23149e-201	1.35918e-288	MOPBX55TF	FF541584 4 of 6 Y 763 9e-92 UniRef90_A9PHR0 Putative uncharacterized protein n=1 Tax=Populus trichocarpa RepID=A9PHR0_POPTR	ARF8 (AUXIN RESPONSE FACTOR 8); transcription factor chr5:14630151-14634106 FORWARD
Vun32809_77_140	miR171e	sbi-miR171d|zma-miR171j|aqc-miR171a|zma-miR171i|far-miR171|zma-miR171e|osa-miR171c|zma-miR171d|aqc-miR171d|vvi-miR171a|osa-miR171e|crt-miR171|osa-miR171f|vvi-miR171c|mtr-miR171g|vvi-miR171d|bdi-miR171c|sbi-miR171k|rco-miR171e|ptc-miR171h|rco-miR171f|rco-miR171c|sly-miR171a|vvi-miR171i|ptc-miR171g|sbi-miR171b|ptc-miR171f|ptc-miR171e|osa-miR171d|tae-miR171a|mtr-miR171d|aqc-miR171b|hvu-miR171|sbi-mi…	UGAUUGAGCCGUGCCAAUAUC	25.3	137	59.1	43.2	2.43697	-0.452127	3.6097e-11	1
Est17093_129_220	miR319b	aly-miR319c|pvu-miR319c|ath-miR319c|rco-miR319d|aly-miR319d	UGGACUGAAGGGAGCUCCUUC	1019	2637.9	685	1214.8	1.37224	0.826543	4.57244e-109	2.46345e-21	UCRVU09_CCNT16812_g1	FG940315 1 of 2 Y 775 1e-63 UniRef90_A7QKP2 Chromosome chr2 scaffold_113, whole genome shotgun sequence n=1 Tax=Vitis vinifera RepID=A7QKP2_VITVI	transferase family protein chr5:5782061-5783682 REVERSE
Vun85621_892_100	miR390a	aly-miR390a|zma-miR390b|sbi-miR390|ghr-miR390b|zma-miR390a|gma-miR390a-5p|osa-miR390|rco-miR390a|ptc-miR390c|ppt-miR390a|rco-miR390b|ptc-miR390a|bna-miR390a|ptc-miR390b|mtr-miR390|ghr-miR390a|bna-miR390c|ptc-miR390d|aly-miR390b|ghr-miR390c|vvi-miR390|bna-miR390b|ath-miR390a|ppt-miR390b|ath-miR390b|csi-miR390	AAGCUCAGGAGGGAUAGCGCC	2140.6	7241.5	3585.8	5308.2	1.75827	0.565928	0	3.021e-49	UCRVU05_CCNN3199_b1|UCRVU08_CCNS10634_b1	FG839088 1 of 1 N 644 2e-67 UniRef90_A7QVA0 Chromosome chr2 scaffold_187, whole genome shotgun sequence n=2 Tax=Vitis vinifera RepID=A7QVA0_VITVI|FG889268 1 of 1 N 697 6e-86 UniRef90_A7QKS1 Chromosome undetermined scaffold_114, whole genome shotgun sequence n=1 Tax=Vitis vinifera RepID=A7QKS1_VITVI	leucine-rich repeat transmembrane protein kinase, putative chr4:11941384-11943696 FORWARD| leucine-rich repeat transmembrane protein kinase, putative chr5:19839785-19843744 FORWARD
Vun263947_121_120	vun_cand009		UUGUUUUACCUAUCCCACCAAU	582.3	1518.7	1024.7	1903.2	1.383	0.893226	4.14216e-63	4.05861e-39
Vun287053_389_220	vun_cand015		UGAUACAUUAGUAUGGAUCAC	62.4	297.1	60.5	95.7	2.25133	0.661584	1.89056e-23	1	MOOD708TF|UCRVU08_CCNS8198_g1	FF392311 4 of 4 N 696 6e-42 UniRef90_A7R3U8 Chromosome chr7 scaffold_572, whole genome shotgun sequence n=1 Tax=Vitis vinifera RepID=A7R3U8_VITVI|FG912237 108 of 158 Y 681 3e-73 UniRef90_Q9M3Z0 60S ribosomal protein L6 n=1 Tax=Cicer arietinum RepID=Q9M3Z0_CICAR	basic helix-loop-helix (bHLH) family protein chr4:17796362-17797647 REVERSE| 60S ribosomal protein L6 (RPL6A) chr1:6377448-6378548 REVERSE
Vun36767_2102_140	vun_cand020		UGUCAUGAAAGUUGAGUGCUU	4462.4	12348.5	6115.3	10534.6	1.46844	0.78464	0	6.29535e-177	UCRVU07_CCNP5718_b1	FG868895 1 of 2 Y 463 1e-10 UniRef90_A7QVN0 Chromosome chr14 scaffold_190, whole genome shotgun sequence n=1 Tax=Vitis vinifera RepID=A7QVN0_VITVI	pentatricopeptide (PPR) repeat-containing protein chr1:4184163-4186076 REVERSE
Vun92734_490_220	vun_cand033		AGAAUUGUGCACCUCUGUCAGGUC	478.3	171.6	96.3	112.7	-1.47887	0.22688	0	1
Wgs229014_409_200	vun_cand048		UGGUCUCUAAACUUUAGAAAUGAA	745.7	262.5	0	1.5	-1.50628	#NUM!	0	1
Vun97458_2724_120	miR166a	csi-miR166a|ctr-miR166|ath-miR166a|ath-miR166b|bna-miR166b|bna-miR166c|ath-miR166d|bna-miR166d|ath-miR166e|rco-miR166b|ath-miR166f|aly-miR166g|osa-miR166a|ptc-miR166a|osa-miR166b|ptc-miR166b|osa-miR166c|ptc-miR166c|osa-miR166d|gma-miR166a|smo-miR166c|gma-miR166b|hvu-miR166b|csi-miR166e|ppt-miR166d|ath-miR166c|ppt-miR166e|ptc-miR166h|mtr-miR166e|ptc-miR166i|ppt-miR166g|ptc-miR166j|aqc-miR166b|ptc-…	UCGGACCAGGCUUCAUUCCCC	7795.8	12733.6	7334	21340.8	0.707871	1.54094	4.41251e-177	0	UCRVU05_CCNN20820_b1	FG856668 1 of 2 N 666 1e-118 UniRef90_A7NZJ8 Chromosome chr6 scaffold_3, whole genome shotgun sequence n=2 Tax=Vitis vinifera RepID=A7NZJ8_VITVI	REV (REVOLUTA); DNA binding / lipid binding / transcription factor chr5:24397734-24401933 FORWARD
Vun37466_339_240	miR171b	ptc-miR171b|bra-miR171a|sly-miR171b|gma-miR171a|bna-miR171d|bra-miR171c|bna-miR171e|aly-miR171b|aly-miR171c|bna-miR171b|bol-miR171a|bra-miR171d|ptc-miR171a|ath-miR171c|rco-miR171a|ath-miR171b|bna-miR171c|bra-miR171b|bna-miR171a|rco-miR171b|tae-miR171b|mtr-miR171f	UUGAGCCGUGCCAAUAUCACGA	405.5	441.3	195.3	396.7	0.122058	1.02236	1	3.0918e-09	MOODD01TF|UCRVU08_CCNS12787_b1|UCRVU09_CCNT6478_b1	FF392814 5 of 9 Y 623 2e-18 UniRef90_A7PP04 Chromosome chr8 scaffold_23, whole genome shotgun sequence n=1 Tax=Vitis vinifera RepID=A7PP04_VITVI|FG893408 6 of 9 Y 437 3e-07 UniRef90_A7PP04 Chromosome chr8 scaffold_23, whole genome shotgun sequence n=1 Tax=Vitis vinifera RepID=A7PP04_VITVI|FG924317 4 of 9 Y 599 6e-30 UniRef90_A7PP04 Chromosome chr8 scaffold_23, whole genome shotgun sequence n=1 Ta…	mRNA capping enzyme family protein chr3:2788435-2792913 REVERSE| mRNA guanylyltransferase/ phosphatase/ polynucleotide 5'-phosphatase/ protein tyrosine phosphatase/ protein tyrosine/serine/threonine phosphatase chr5:117520-121392 FORWARD| mRNA capping enzyme family protein chr3:2788435-2792913 REVERSE
Vun99012_489_100	miR171d	sly-miR171c	UAUUGGUCCGGUUCAAUGAGA	57.9	54.8	85.3	214.6	-0.0793875	1.33103	1	2.34771e-07
Vun277898_114_100	miR2111a	bra-miR2111b|aly-miR2111b|bna-miR2111a|mtr-miR2111m|mtr-miR2111a|mtr-miR2111n|mtr-miR2111r|mtr-miR2111o|mtr-miR2111s|mtr-miR2111p|bna-miR2111b|mtr-miR2111q|mtr-miR2111c|mtr-miR2111k|mtr-miR2111h|mtr-miR2111l|mtr-miR2111i|mtr-miR2111b|mtr-miR2111j|bra-miR2111a|mtr-miR2111e|mtr-miR2111d|ath-miR2111b|ath-miR2111a|aly-miR2111a|mtr-miR2111f|lja-miR2111	UAAUCUGCAUCCUGAGGUUUA	457.5	677.9	191.2	1105.2	0.567301	2.53115	4.72824e-05	9.54787e-107	UCRVU04_CCNI9882_b1|UCRVU09_CCNT2371_b1|UCRVU09_CCNT2810_b1	FG827536 1 of 3 N 641 3e-16 UniRef90_A7P9T3 Chromosome chr14 scaffold_9, whole genome shotgun sequence n=2 Tax=Vitis vinifera RepID=A7P9T3_VITVI|FG917625 2 of 3 N 670 1e-32 UniRef90_A7P9T3 Chromosome chr14 scaffold_9, whole genome shotgun sequence n=2 Tax=Vitis vinifera RepID=A7P9T3_VITVI|FG918335 3 of 3 N 710 8e-36 UniRef90_A7P9T3 Chromosome chr14 scaffold_9, whole genome shotgun sequence n=2 Ta…	kelch repeat-containing F-box family protein chr3:10009692-10010960 REVERSE| kelch repeat-containing F-box family protein chr3:10009692-10010960 REVERSE| kelch repeat-containing F-box family protein chr3:10009692-10010960 REVERSE
Wgs218543_62_100	miR2111b	bra-miR2111b|aly-miR2111b|bna-miR2111a|mtr-miR2111m|mtr-miR2111a|mtr-miR2111n|mtr-miR2111r|mtr-miR2111o|mtr-miR2111s|mtr-miR2111p|bna-miR2111b|mtr-miR2111q|mtr-miR2111c|mtr-miR2111k|mtr-miR2111h|mtr-miR2111l|mtr-miR2111i|mtr-miR2111b|mtr-miR2111j|bra-miR2111a|mtr-miR2111e|mtr-miR2111d|ath-miR2111b|ath-miR2111a|aly-miR2111a|mtr-miR2111f|lja-miR2111	UAAUCUGUAUCCUGAGGUUUA	240.6	340.4	107.3	333.4	0.500594	1.6356	0.480209	3.79238e-17	UCRVU04_CCNI9882_b1|UCRVU09_CCNT2371_b1|UCRVU09_CCNT2810_b1	FG827536 1 of 3 N 641 3e-16 UniRef90_A7P9T3 Chromosome chr14 scaffold_9, whole genome shotgun sequence n=2 Tax=Vitis vinifera RepID=A7P9T3_VITVI|FG917625 2 of 3 N 670 1e-32 UniRef90_A7P9T3 Chromosome chr14 scaffold_9, whole genome shotgun sequence n=2 Tax=Vitis vinifera RepID=A7P9T3_VITVI|FG918335 3 of 3 N 710 8e-36 UniRef90_A7P9T3 Chromosome chr14 scaffold_9, whole genome shotgun sequence n=2 Ta…	kelch repeat-containing F-box family protein chr3:10009692-10010960 REVERSE| kelch repeat-containing F-box family protein chr3:10009692-10010960 REVERSE| kelch repeat-containing F-box family protein chr3:10009692-10010960 REVERSE
Vun86761_227_120	miR390b	gma-miR390b	AAGCUCAGGAGGGAUAGCACC	52	33.2	110	34	-0.647328	-1.6939	1	8.24112e-05	MOPCP23TF|MOPDU64TF|MOPF138TF|UCRVU05_CCNN3199_b1	FF541638 10 of 15 Y 794 1e-127 UniRef90_Q84P43 Protein kinase Pti1 n=1 Tax=Glycine max RepID=Q84P43_SOYBN|FF545416 11 of 15 Y 688 1e-53 UniRef90_Q84P43 Protein kinase Pti1 n=1 Tax=Glycine max RepID=Q84P43_SOYBN|FF555332 9 of 15 Y 621 1e-114 UniRef90_Q84P43 Protein kinase Pti1 n=1 Tax=Glycine max RepID=Q84P43_SOYBN|FG839088 1 of 1 N 644 2e-67 UniRef90_A7QVA0 Chromosome chr2 scaffold_187, whole gen…	serine/threonine protein kinase, putative chr3:21932930-21934883 FORWARD| serine/threonine protein kinase, putative chr2:13096399-13098285 FORWARD| serine/threonine protein kinase, putative chr3:21932930-21934883 FORWARD| leucine-rich repeat transmembrane protein kinase, putative chr4:11941384-11943696 FORWARD
Wgs161461_230_140	miR393	osa-miR393b|ghr-miR393|aly-miR393b|csi-miR393|ath-miR393a|zma-miR393c|aly-miR393a|ath-miR393b|zma-miR393b|zma-miR393a|rco-miR393|ptc-miR393b|ptc-miR393c|osa-miR393|ptc-miR393d|vvi-miR393b|vvi-miR393a|mtr-miR393|sbi-miR393b|gma-miR393|ptc-miR393a|mtr-miR393b|bna-miR393|sbi-miR393	UUCCAAAGGGAUCGCAUUGAUC	392.2	399.5	1119.6	257.8	0.026606	-2.11866	1	0	MOOC013TF|MOPAS55TF|UCRVU08_CCNS10601_b1	FF391723 16 of 21 Y 579 2e-67 UniRef90_A7PA10 Chromosome chr14 scaffold_9, whole genome shotgun sequence n=1 Tax=Vitis vinifera RepID=A7PA10_VITVI|FF539590 9 of 21 Y 663 1e-106 UniRef90_A7PA10 Chromosome chr14 scaffold_9, whole genome shotgun sequence n=1 Tax=Vitis vinifera RepID=A7PA10_VITVI|FG889206 20 of 21 Y 409 3e-39 UniRef90_Q0Z845 Auxin-responsive factor TIR1-like protein n=1 Tax=Populus t…	AFB3 (AUXIN SIGNALING F-BOX 3); auxin binding / ubiquitin-protein ligase chr1:4368879-4370780 REVERSE| AFB2 (AUXIN SIGNALING F-BOX 2); auxin binding / ubiquitin-protein ligase chr3:9868342-9870464 FORWARD| AFB3 (AUXIN SIGNALING F-BOX 3); auxin binding / ubiquitin-protein ligase chr1:4368879-4370780 REVERSE
Vun62152_208_120	miR396b	gma-miR396e|sbi-miR396a|osa-miR396b|vvi-miR396d|ath-miR396a|csi-miR396a|sof-miR396|ptc-miR396a|lja-miR396|ptc-miR396b|zma-miR396b|vvi-miR396c|mtr-miR396b|aly-miR396a|csi-miR396b|gma-miR396a|osa-miR396a|aqc-miR396a|zma-miR396a|sbi-miR396b|ghr-miR396b|ghr-miR396a	UUCCACAGCUUUCUUGAACUG	4517.3	2958	5164.9	2411	-0.610839	-1.09911	0	0	UCRVU04_CCNI3659_b1|UCRVU05_CCNN1206_g1|UCRVU07_CCNP10382_b1|UCRVU07_CCNP2225_b1|UCRVU08_CCNS10141_g1|UCRVU08_CCNS14223_b1	FG816609 4 of 5 Y 594 3e-67 UniRef90_A5C0M9 Putative uncharacterized protein n=1 Tax=Vitis vinifera RepID=A5C0M9_VITVI|FG835683 2 of 7 Y 604 2e-44 UniRef90_A2Q4M6 Esterase/lipase/thioesterase Lipase, active site Tax=n=1 RepID=A2Q4M6_MEDTR|FG874870 1 of 5 Y 668 8e-77 UniRef90_A5C0M9 Putative uncharacterized protein n=1 Tax=Vitis vinifera RepID=A5C0M9_VITVI|FG863896 3 of 5 Y 653 6e-74 UniRef90_A5C0…	AtGRF3 (GROWTH-REGULATING FACTOR 3); transcription activator chr2:15270300-15272617 REVERSE| hydrolase, acting on ester bonds chr3:10096224-10102087 FORWARD| AtGRF3 (GROWTH-REGULATING FACTOR 3); transcription activator chr2:15270300-15272617 REVERSE| AtGRF3 (GROWTH-REGULATING FACTOR 3); transcription activator chr2:15270300-15272617 REVERSE| AtGRF7 (GROWTH-REGULATING FACTOR 7); transcription acti…
GSS51217_86_100	miR482	pvu-miR482*	GGAAUGGGCUGAUUGGGAAGC	19517.7	10486.6	49339.3	13487.3	-0.896236	-1.87114	0	0	UCRVU04_CCNI1043_g5|UCRVU04_CCNI10739_g1|UCRVU04_CCNI16659_g1|UCRVU04_CCNI3935_g1|UCRVU05_CCNN15488_g1|UCRVU05_CCNN21200_g1|UCRVU05_CCNN4728_g1|UCRVU05_CCNN6248_g1|UCRVU05_CCNN7083_g1|UCRVU07_CCNP11668_g1|UCRVU07_CCNP11842_g1|UCRVU07_CCNP2209_g1|UCRVU08_CCNS12762_g1|UCRVU08_CCNS13045_g1|UCRVU08_CCNS2082_g1|UCRVU08_CCNS2866_g1|UCRVU09_CCNT13318_g1|UCRVU09_CCNT8915_g1	FG808417 20 of 30 Y 684 3e-35 UniRef90_A7PLM3 Chromosome chr7 scaffold_20, whole genome shotgun sequence n=1 Tax=Vitis vinifera RepID=A7PLM3_VITVI|FG808980 1 of 8 Y 617 1e-43 UniRef90_Q8LAP6 Probable plastid-lipid-associated protein 12, chloroplastic n=1 Tax=Arabidopsis thaliana RepID=PAP12_ARATH|FG834682 23 of 30 Y 698 1e-29 UniRef90_A9XG40 Subtilisin-like protease n=2 Tax=Nicotiana tabacum RepI…	ARA12; serine-type endopeptidase chr5:26872192-26874465 REVERSE| plastid-lipid associated protein PAP / fibrillin family protein chr1:18935380-18937484 FORWARD| ARA12; serine-type endopeptidase chr5:26872192-26874465 REVERSE| ARA12; serine-type endopeptidase chr5:26872192-26874465 REVERSE| ARA12; serine-type endopeptidase chr5:26872192-26874465 REVERSE| ARA12; serine-type endopeptidase chr5:26872…
Vun76491_33_180	vun_cand030		UCUUUCUUCUUUGGCUCUCGUGAU	848.2	431.2	530.9	196	-0.976047	-1.43759	0	0	MOOBE43TF|MOOBE43TRB|MOOEL95TF|MOOEL95TR|UCRVU07_CCNP16021_b1|UCRVU07_CCNP6099_b5|UCRVU08_CCNS1023_b1|UCRVU08_CCNS12713_b1|UCRVU09_CCNT11516_b1	FF386675 20 of 22 Y 565 4e-24 UniRef90_A9NND1 Putative uncharacterized protein n=1 Tax=Picea sitchensis RepID=A9NND1_PICSI|FF386065 21 of 22 Y 565 4e-24 UniRef90_A9NND1 Putative uncharacterized protein n=1 Tax=Picea sitchensis RepID=A9NND1_PICSI|FF397467 12 of 22 Y 693 9e-56 UniRef90_Q941Y7 RING finger-like protein (Os01g0954400 protein) n=1 Tax=Oryza sativa Japonica Group RepID=Q941Y7_ORYSJ|FF39…	zinc finger (C3HC4-type RING finger) family protein chr5:6553998-6555616 FORWARD| zinc finger (C3HC4-type RING finger) family protein chr5:6553998-6555616 FORWARD| zinc finger (C3HC4-type RING finger) family protein chr5:6553998-6555616 FORWARD| zinc finger (C3HC4-type RING finger) family protein chr5:6553998-6555616 FORWARD| zinc finger (C3HC4-type RING finger) family protein chr5:6553998-655561…
Note:	At least two fold change in IT93K503-1, but not in CB46
