# Supplementary material for: Identification and comparative analysis of drought-associated microRNAs in two cowpea genotypes
Source: BMC Plant Biol. 2011 Sep 17;11:127. doi: 10.1186/1471-2229-11-127 (PMC3182138; doi:10.1186/1471-2229-11-127)
Supplement: Additional file 5 — Other conserved miRNAs that were expressed in cowpea. Three conserved miRNAs and their expression values in two cowpea genotypes under two growth conditions. [file 1471-2229-11-127-S5.XLS]

## Sheet: Sheet1
Other conserved miRNAs that were expressed in cowpea
			Normalized Expression Level (TPTM)*
miRNA	Matches in miRBase (mismatches)	Mature miRNA	503-C	503-D	CB46-C	CB46-D	log2(503-D/503-C)	log2(CB46-D/CB46-C)
miR2118	pvu-MIR2118(0)	UUGCCGAUUCCACCCAUUCCUA	7376.9	7704.5	14219.6	15628.2	0.0626867	0.136271
miR2911	peu-MIR2911(0)	CGGUGGACUGCUCGAGCUGCU	331.3	204.8	442.9	1400	-0.693922	1.66037
miR529	aqc-MIR529(0)	UUGACAGAAGAGAGAGAGCAC	77.2	210.6	151.3	677.6	1.44783	2.16302
